# Supplementary material for: Longitudinal small and medium enterprise (SME) data on survival, research and development (R&D) investment, and patent applications in Korea's innovation clusters from 2008 to 2014
Source: Data Brief. 2019 May 22;25:103967. doi: 10.1016/j.dib.2019.103967 (PMC6557752; doi:10.1016/j.dib.2019.103967)
Supplement: Multimedia component 1 [file mmc1.zip]

Archive with 1 entries (1 files):
- dib_103967_Declare no conflict of interest 0326_mmc1.PDF
