# Supplementary material for: Longitudinal small and medium enterprise (SME) data on survival, research and development (R&D) investment, and patent applications in Korea's innovation clusters from 2008 to 2014
Source: Data Brief. 2019 May 22;25:103967. doi: 10.1016/j.dib.2019.103967 (PMC6557752; doi:10.1016/j.dib.2019.103967)
Supplement: Supplementary file 2 — Multimedia component 2 [file mmc2.csv]

Month_time_	Event	Founding_year	KSIC_	Region	Num_Employee08	Num_Employee09	Num_Employee10	Num_Employee11	Num_Employee12	Num_Employee13	Num_Employee14	Sales08	Sales09	Sales10	Sales11	Sales12	Sales13	Sales14	Res_Dev_Invest08	Res_Dev_Invest09	Res_Dev_Invest10	Res_Dev_Invest11	Res_Dev_Invest12	Res_Dev_Invest13	Res_Dev_Invest14	Internal_RnD_Invest08	Internal_RnD_Invest09	Internal_RnD_Invest10	Internal_RnD_Invest11	Internal_RnD_Invest12	Internal_RnD_Invest13	Internal_RnD_Invest14	ResearchPersonnel08	ResearchPersonnel09	ResearchPersonnel10	ResearchPersonnel11	ResearchPersonnel12	ResearchPersonnel13	ResearchPersonnel14	Patent_Application08	Patent_Application09	Patent_Application10	Patent_Application11	Patent_Application12	Patent_Application13	Patent_Application14	VentureCert08	VentureCert09	VentureCert10
72	1	1992	29	1	27	41	63	63	73	73	73	2146	1270	1750	2070	2070	2070	2070	503	480	472	22	22	260	260	40	40	72	22	22	260	260	4	8	8	8	8	7	7	2	2	0	2	0	8	0	1	0	1
72	1	2000	26	1	12	11	12	10	11	11	14	1306	1070	1536	1403	1507	1507	1564	323	180	200	200	358	350	350	100	100	100	100	100	350	350	8	7	6	6	7	10	10	0	0	1	0	1	1	0	1	1	1
72	1	1998	22	1		2	2	0	1	1	1		40	0	0	420	420	420		0	0	100	0	35	35	0	0	0	100	0	35	35		0	0	0	1	1	1		0	0	0	0	0	0		1	1
72	1	1998	29	1	5	7	8	8	6	6	6	1200	1200	1650	1200	2000	2000	2000	0	0	24		0	0	0	0	0	24	0	0	0	0	0	0	8	0	0	0	0	0	0	0	0	0	0	0	0	0	0
72	1	2002	33	1	14	14	13	10	9	9	9	2300	2200	2100	2200	2100	2100	2100	110	100	100	120	0	0	0	50	50	80	120	0	0	0	6	6	5	0	0	0	0	0	0	0	0	0	0	0	0	0	0
72	1	1998	22	1	40	40	38	38	58	58	62	6000	6000	7000	10000	10000	10000	11959	0	0	0	75	0	200	200	0	0	0	75	0	200	200	0	0	0	3	0	3	3	0	0	0	0	0	0	0	0	0	0
72	1	1999	33	1	6	6	7	8	9	9	9	1011	800	1800	2993	2600	2600	2700	76	35	40	273	300	256	256	35	35	40	273	300	256	256	3	3	4	5	5	5	5	0	0	0	0	0	0	0	1	1	1
72	1	1980	30	1	14	22	21	21	7	7	17	1200	920	1360	1650	1400	1400	1600	0	0	0		0	0	0	0	0	0	0	0	0	0	0	0	0	0	0	0	0	0	0	0	0	0	0	0	0	0	0
72	1	1996	29	1	4	4	3	2	2	2	2	700	700	700	390	500	500	600	0	0	0		0	0	0	0	0	0	0	0	0	0	0	0	0	0	0	0	0	0	0	0	0	0	0	0	0	0	0
72	1	2005	25	1	13	12	32	39	51	51	39	3842	2830	7485	7113	18328	18328	9289	235	122	130	150	261	2130	1003	122	122	130	150	261	2130	1003	2	2	2	2	5	5	5	0	0	1	0	0	0	0	0	1	1
72	1	1987	22	1	14	12	11	11	13	13	13	3000	3500	3800	3948	4300	4300	4400	0	0	0		0	0	0	0	0	0	0	0	0	0	0	0	0	0	0	0	0	0	0	0	1	0	0	0	0	0	0
72	1	1968	29	1	85	81	97	100	105	105	105	32000	24509	24509	36598	31900	31900	31900	608	1600	1800	950	1755	1755	1755	700	700	1800	400	1700	1700	1700	7	7	7	11	11	11	11	0	0	0	0	0	0	0	0	0	0
72	1	2001	26	1	7	8	8	9	10	10	10	5000	5000	7000	7000	7600	7600	8100	0	1213	1100	1000	1000	1100	1100	1213	1213	1100	1000	1000	1100	1100	3	4	4	5	5	5	5	0	0	0	0	0	0	0	0	0	0
72	1	2000	33	1	54	62	68	69	91	91	89	12477	12477	14661	16944	18700	18700	21639	1460	2314	2600	2000	1200	1200	1200	1840	1840	1900	1300	200	200	200	12	19	19	18	20	20	14	1	8	9	11	23	3	0	1	1	1
72	1	2000	26	1	13	12	15	15			15	2064	1943	1853	2515		0	2017	329	630	508	520		0	974	50	50	282	290	0	0	474	11	10	13	13		0	10	3	3	1	1		0	1	1	1	1
72	1	2000	26	1	18	19	19	20	22	22	22	2604	2126	3257	3400	3700	3700	3710	291	473	233	280	440	525	550	295	295	233	280	400	505	530	10	13	13	13	15	12	10	13	0	0	0	0	0	0	1	1	1
72	1	1996	26	1	87	91	200	200	220	220	202	12594	10872	15365	124316	120000	120000	120000	0	2677	3300	3300	3300	3300	3300	2491	2491	3000	3000	3000	3000	3000	34	36	42	37	50	50	50	1	4	3	5	10	5	0	1	1	1
72	1	2000	29	1	75	80	95	118	124	124	124	16510	22797	30213	37000	32300	32300	35216	1222	2244	2657	2950	1400	2447	2576	1529	1529	2657	2950	1400	2447	2576	13	18	23	23	23	33	29	2	3	1	0	0	0	0	1	1	1
72	1	1996	33	1		19	22	28			28		5800	6700	11193		11193	13000		0	0			0	0	0	0	0	0	0	0	0		0	0	0		0	0		0	0	0		0	0		0	0
72	1	2002	29	1	12	13	20	28	56	56	31	2800	3069	5060	6000	5800	5800	3350	0	0	0	350	380	1200	360	0	0	0	350	380	1200	360	0	0	0	12	12	12	9	0	0	0	5	1	4	0	1	1	1
72	1	1999	29	1	18	15	21	23	21	21	28	1813	1840	2500	2800	3500	3500	40991	0	0	900	300	200	260	300	0	0	900	300	200	260	300	1	1	5	3	3	7	7	0	0	0	0	0	0	1	1	1	1
50	0	1988	29	1	3	3	5	3				1000	600	700	500				0	0	0					0	0	0	0	0	0	0	0	0	0	0		0		0	0	0	0		0		0		0
72	1	1992	33	1	10	6	8	9	10	10		190	1200	1300	100	966	966		0	0	0		0	0		0	0	0	0	0	0	0	0	0	0	0	0	0		0	0	0	0	0	0		0	0	0
72	1	1993	29	1	8	8	10	7		7	7	1194	1079	942	1000		0	0	0	0	0			0	0	0	0	0	0	0	0	0	0	0	0	0		0	0	0	0	0	0		0	0	1	1	1
72	1	1993	25	1	20	20	24	22	3	3		2000	2300	2250	2750	2750	2750	0	0	0	0		0	0	0	0	0	0	0	0	0	0	0	0	0	0	0	0	0	0	0	0	0	0	0	0	0	0	0
72	1	1988	10	1	39	39	41	37	56		56	3870	4100	4500	4550	5378	0	5378	0	0	0		0	0	0	0	0	0	0	0	0	0	0	0	0	0	0	0	0	0	0	0	0	0	0	0	0	0	0
72	1	1999	26	1	20	13	12	11	11	11	11	5700	5000	5000	3987	4200	4200	3400	380	200	200	230	250	250	250	200	200	200	230	250	250	250	4	2	2	2	2	2	2	2	0	0	0	3	0	0	1	1	1
36	0	1999	28	1	9	6	8					2903	1710	1710					0	0	0					0	0	0	0	0	0	0	0	0	0					0	0	0					1		0
32	0	2002	29	1	22	20						9338	9343				0		0	13				0		13	13	0	0	0	0	0	2	0				0		0	0				0		1
72	1	2000	33	1	3	3	5	3	4	4	3	700	300	350	350	400	400	550	0	0	0		0	0	0	0	0	0	0	0	0	0	0	0	0	0	0	0	0	0	0	0	0	0	0	0	0	0	0
72	1	1970	22	1		150	150	63	65	175	175		16621	22693	24767	24767	39457	37000		150	0		0	0	0	150	150	0	0	0	0	0		0	0	0	0	0	0		0	0	0	0	0	0		0	0
72	1	1999	13	1	60	60	60	62	60		60	9061	7158	6708	7053	8400	0	8700	114	114	0		0	0	0	114	114	0	0	0	0	0	0	0	0	0	0	0	0	0	0	0	0	0	0	0	0	0	0
72	1	2000	16	1	5	6	8	13	17		17	480	420	300	500	4000	0	4000	0	0	0		0	0	0	0	0	0	0	0	0	0	0	0	0	0	0	0	0	0	0	0	0	0	0	0	0	0	0
72	1	1990	27	1	71	80	95			123	131	11020	16251	16000			400	40093	1075	1256	1544			2000	3346	1256	1256	1508	0	0	2000	3346	28	41	43			35	37	0	0	0			1	0	1	1	1
72	1	2000	31	1	141	163	150	147	150	150	150	23300	24616	33880	37400	32000	32000	32000	40000	4900	4900	5200	5200	5200	5200	4900	4900	4900	5200	5200	5200	5200	113	132	121	120	114	114	114	3	1	0	0	0	0	0	1	1	1
72	1	2003	27	1	6	7	7	6	4	4	6	1300	1400	1756	1761	1000	1000	1200	0	0	0		0	0	0	0	0	0	0	0	0	0	0	0	0	0	0	0	0	1	0	0	0	0	0	0	0	0	1
72	1	1994	26	1	36	30	38	38	8	44		16000	11690	11690	11049	11049	15358		0	0	204	300	300	310		0	0	160	300	300	310	0	7	7	8	8	8	7		0	0	1	0	0	0		0	0	0
72	1	1990	20	1	43	44	48	45	54	54		8127	7923	11076	11404	9700	9700	0	0	0	0		0	0	0	0	0	0	0	0	0	0	0	0	0	0	0	0	0	0	0	0	0	0	0	0	0	0	0
72	1	1997	27	1	5	5	5	5			5	320	350	350	350		0	350	15	30	50	20		0	0	30	30	47	20	0	0	0	0	0	0	3		0	0	0	0	0	1		0	0	0	0	0
72	1	2000	29	1	11	14	17	17	17	17	18	4260	7510	7080	8877	6476	6476	5300	30	300	70	70	120	120	200	300	300	70	70	120	120	200	1	2	2	2	2	2	2	0	0	1	0	0	0	0	1	1	1
72	1	2000	25	1	10	10	10	10	10	10	10	29000	12600	18500	2660	19600	19600	19600	0	0	0		0	0	0	0	0	0	0	0	0	0	0	0	0	0	0	0	0	0	0	0	0	0	0	0	0	0	0
72	1	2004	29	1	27	27	26	25	18	18		2632	3500	2632	3147	2708	2708	0	143	125	1505	1505	811	811	811	125	125	867	867	173	173	173	12	12	12	9	5	5	5	0	0	0	0	0	0	0	1	1	1
72	1	1999	24	1	30	32	30	30	42	42	34	4000	5498	11100	9611	14413	14413	15642	0	0	0		0	0	0	0	0	0	0	0	0	0	0	0	0	0	0	0	0	0	0	0	0	0	0	0	0	0	0
72	1	2000	29	1	5	7	10	10	10	10	10	600	500	700	1875	2823	2823	2111	0	80	200	700	0	0	0	80	80	200	700	0	0	0	0	1	1	2	1	0	0	0	2	1	3	0	7	0	0	0	0
72	1	1999	25	1	25	76	21					12566	10945	700	1078				0	0	0			0		0	0	0	0	0	0	0	0	0				0		0	0				0		0	0
72	1	1999	26	1	50	82	102	80	90	90	90	20000	53523	56511	56511	56091	56091	56091	2000	2100	270	270	270	1508	1508	1600	1600	170	170	170	1508	1508	20	20	24	26	26	26	26	0	0	0	0	0	2	0	1	1	1
72	1	2001	20	1	155	152	137				218	17037	13376	12775			27000	67661	2999	3000	3000			6348	6348	2900	2900	2900	0	0	5497	5497	31	30	30			31	43	4	5	0			7	0	1	1	1
72	1	2000	20	1	17	20	21	19	19	19	10	3552	2562	3000	3462	3951	3951	1003	347	815	1136	903	900	935	369	315	315	111	73	100	500	139	4	3	4	4	4	4	4	0	2	10	11	0	0	2	0	0	0
72	1	1973	20	1	78	85	100	106	130	130	165	30302	45581	63200	80121	95800	95800	120000	140	252	250	246	640	700	700	76	76	250	246	420	700	700	3	6	7	8	8	10	10	0	0	0	0	0	0	0	0	1	1
72	1	1999	27	1	8	8	8	8			8	1350	1400	1400	1355		0	9000	280	280	370	300		0	400	280	280	260	190	0	0	400	5	5	5	4		0	4	2	1	6	2		0	7	1	1	1
72	1	2002	29	1	14	20	20	20	20	20	20	741	741	1641	1195	1000	1000	1000	360	360	400	400	800	0	400	40	40	50	50	450	0	400	7	10	9	9	10	8	8	4	4	3	4	1	0	0	1	1	1
34	0	2004	33	1	9	4	5					1000	940	940			0		100	0	0			0		0	0	0	0	0	0	0	2	0	0			0		0	0	0			0		1		1
59	0	1999	33	1	5	5	4					3800	380	400			0		0	170	170			0		120	120	170	0	0	0	0	7	2	4			0		0	0	0			0		0		0
72	1	2003	27	1	1	7	9	17	12	12		4000	1200	8000	4000	9752	9752		30	0	0		100	100		0	0	0	0	100	100	0	1	0	0	0	1	1		0	0	0	0	0	0		0	0	0
72	1	1997	33	1	3	3	3	3	1	1		250	320	310	215	250	250	0	15	180	180	100	0	0	0	180	180	180	100	0	0	0	1	1	1	1	0	0	0	2	2	2	2	0	0	0	0	0	0
41	0	2005	26	1	20	24	26					8855	12737	11941			0		400	250	300			0		150	150	150	0	0	0	0	5	5	6			0		0	0	0			0		1		1
72	1	2003	21	1	6	6	12	6	6	6	6	403	11	15	1966	1966	1966	1966	470	100	50	88	88	88	88	50	50	50	88	88	88	88	3	3	9	4	4	4	4	0	0	0	0	0	0	0	0	1	1
72	1	1997	26	1	18	18	17	19	20	20	23	3000	2810	3106	5829	3940	3940	4023	80	193	200	200	291	398	326	193	193	200	200	229	210	325	5	5	4	3	4	5	5	1	0	0	0	0	0	0	0	0	0
72	1	2001	28	1	10	11	11	10	22	22	16	1800	700	820	1435	1671	1671	2800	0	49	1038	1038	954	786	786	49	49	284	284	200	184	184	5	7	7	5	16	12	7	1	0	0	0	0	0	0	1	1	1
72	1	1995	33	1	50	76	82	83	77	77	37	10000	13322	14994	13658	13639	13639	7300	150	520	0	1000	1000	2450	3786	520	520	0	1000	1000	600	2936	20	0	0	5	6	7	6	0	0	10	0	0	0	0	1	1	1
72	1	2005	27	1	18	4	20	10	24	24	40	500	550	812	1722	1268	1268	1830	400	0	200		324	112	112	0	0	200	0	324	112	112	2	0	4	4	3	3	3	0	0	0	0	0	0	0	0	0	1
72	1	1978	17	1	20	22	29	29	68	68	30	3450	3760	6800	6000	6000	6000	7800	0	0	0		0	0	0	0	0	0	0	0	0	0	0	0	0	0	0	0	0	0	0	0	0	0	0	0	0	0	0
72	1	1991	24	1	6	6	6	6	5	5	5	1200	900	1186	1500	1570	1570	1700	0	0	0		0	0	0	0	0	0	0	0	0	0	0	0	0	0	0	0	0	0	0	0	0	0	0	0	0	0	0
72	1	1976	17	1	80	25	30	32	32	32		37706	21693	21693	35383	33751	33751		0	8	10	106	0	0		8	8	10	106	0	0	0	0	0	3	3	0	0		0	0	0	0	0	0		0	0	0
72	1	2005	22	1	1	1	1	2	2	2	2	50	100	250	350	280	280	260	0	0	0		0	0	0	0	0	0	0	0	0	0	0	0	0	0	0	0	0	0	0	0	0	0	0	0	0	0	0
44	0	2003	20	1	3	3	4	3				105	150	50	100		0		120	60	50	20		0		60	60	50	20	0	0	0	2	2	1	1		0		0	0	0	0		0		0		1
72	1	1990	27	1	7	7	5	4	4	4		900	1000	1000	1100	300	300		0	0	0		0	0		0	0	0	0	0	0	0	0	0	0	0	0	0		0	0	0	0	0	0		1	1	1
72	1	2000	26	1	3	2	2	2	2	2		200	200	2000	100	100	100	0	100	100	100	100	4	50	50	100	100	100	100	1	50	50	2	2	2	2	2	2	2	0	0	0	0	0	1	0	0	0	0
72	1	1999	10	1	5	5	5	5	5	5	6	359	480	636	1224	1484	1484	1327	344	200	250	206	48	260	260	40	40	50	50	20	130	130	3	3	3	3	3	3	3	0	1	0	0	0	0	0	1	1	1
72	1	1992	20	1	189	189	303	267	285	285	300	14942	28389	20102	22765	20000	20000	17210	5376	5200	5200	6018	6018	6018	7007	3000	3000	3000	3470	3470	3470	3500	56	56	56	56	56	56	102	22	18	33	52	4	3	12	1	1	1
72	1	2000	20	1	19	19	20	25			28	1606	1139	1605	2163		0	1160	508	453	588	1083		0	1262	160	160	72	83	0	0	373	13	14	12	17		0	20	15	7	17	35		0	0	1	1	1
72	1	2005	21	1	11	8	6	5	5	5	7	411	312	208	66	0	0	1020	593	202	234	116	187	176	2400	202	202	234	116	187	176	2400	7	6	4	4	4	3	5	3	4	0	0	0	0	0	1	1	1
72	1	2000	33	1	8	7	9	9	9	9	12	1000	2000	1284	1026	650	650	440	200	428	150	250	200	200	100	428	428	150	150	150	150	100	4	4	5	4	4	4	6	0	0	0	0	0	0	0	1	1	1
72	1	2003	27	1	10	7	5	5	5	5	5	1000	1100	1150	1200	140	140	390	20	0	0		0	150	358	0	0	0	0	0	150	358	7	5	0	0	5	5	5	0	0	0	0	0	0	0	1	1	1
72	1	2002	22	1	13	13	14	17	14	14	13	2669	4000	3601	4600	4600	4600	270	0	245	300	390	390	370	573	245	245	300	370	370	370	573	6	5	5	5	4	5	5	0	0	1	3	0	0	0	1	1	1
72	1	1995	33	1	15	10	10	17	19	19	22	8000	4000	6000	5600	4800	4800	4950	0	0	0		0	0	0	0	0	0	0	0	0	0	0	0	0	0	6	7	7	0	0	0	0	0	0	0	1	1	1
18	0	1988	25	1	5	3						850	700				0		0	0				0		0	0	0	0	0	0	0	0	0				0		0	0				0		0
72	1	2000	29	1	30	41	51	72	86	86	86	3000	4100	8000	8899	5080	5080	5080	449	860	1114	1072	1156	570	570	300	300	554	626	710	420	420	5	8	10	15	15	7	7	2	0	0	1	0	0	0	1	1	1
72	1	2003	29	1	19	18	26	26	22	22	22	2700	3399	8400	2400	3500	3500	3000	100	263	600	685	500	400	300	263	263	600	685	100	300	200	5	4	4	4	6	6	3	1	2	5	3	0	0	0	1	1	1
72	1	2005	28	1	8	8	23	23	10	10	5	700	1100	2417	1039	820	820	229	0	130	150	1262	120	90	50	130	130	150	1262	120	90	50	4	5	8	8	3	3	2	2	2	3	6	0	1	0	1	1	1
72	1	2000	27	1	5	5	5	5	6	6	6	300	300	400	700	700	700	1000	0	0	0		0	0	0	0	0	0	0	0	0	0	0	0	0	0	0	0	0	0	0	0	0	1	1	1	1	1	1
72	1	1998	26	1	115	111	111	113	126	126	153	26615	27171	29130	36900	43488	43488	50353	1762	1512	2033	2400	2500	2000	3008	1512	1512	2033	2400	2500	2000	3008	15	16	16	16	20	22	22	0	4	0	6	5	3	1	1	1	1
72	1	1994	22	1	4	4	4	4	4	4	4	200	250	265	265	350	350	300	0	0	0		0	0	0	0	0	0	0	0	0	0	0	0	0	0	0	0	0	0	0	0	0	0	0	0	0	0	1
72	1	1992	29	1	40	40	40	43	48	44	44	10892	9300	11286	11681	14853	10000	8000	523	340	439	600	252	200	200	340	340	439	600	252	200	200	9	8	9	11	0	0	0	0	0	0	0	0	0	0	1	1	1
72	1	1992	30	1	6	8	8	8	10	10	10	1500	1400	1500	1520	2000	2000	19000	0	0	0		0	0	0	0	0	0	0	0	0	0	0	0	0	0	0	0	0	0	0	0	0	0	0	0	0	0	0
72	1	1994	33	1	7	8	8	8		8	8	1900	1330	1300	2075		2000	2000	0	0	0			0	0	0	0	0	0	0	0	0	0	0	0	0		0	0	0	0	0	0		0	0	0	0	0
72	1	2003	25	1	4	4	4	6	5	5	5	500	545	795	10100	1000	1000	700	0	0	0		0	0	0	0	0	0	0	0	0	0	0	0	0	0	0	0	0	0	0	0	0	0	0	0	0	0	0
72	1	2002	25	1	4	4	4	4	5	5	5	250	350	560	600	450	450	500	0	0	0		0	0	0	0	0	0	0	0	0	0	0	0	0	0	0	0	0	0	0	0	0	0	0	0	0	0	0
72	1	1998	26	1	6	3	3	3	3	3	3	270	500	600	500	500	500	600	0	0	0		0	0	0	0	0	0	0	0	0	0	0	0	0	0	0	0	0	0	0	0	0	0	0	0	0	0	0
72	1	2003	10	1	9	12	12	12	10	10	10	746	1430	1328	1907	1700	1700	850	0	72	117	423	500	280	200	72	72	35	73	100	80	40	4	4	4	4	4	4	4	0	1	1	0	2	0	0	1	1	1
72	1	2004	10	1	12	18	23	27	27	27	27	6840	20106	32716	32716	36600	36600	36600	216	382	654	667	450	0	0	382	382	487	500	300	0	0	5	7	8	10	10	0	0	0	0	5	0	0	0	0	1	1	1
72	1	2004	29	1	13	15	20	24	24	24	24	3000	1975	3160	4675	4590	4590	4900	600	600	600	480	880	1790	550	600	600	600	0	100	1000	50	5	5	9	10	10	8	11	2	0	3	1	0	0	0	1	1	1
72	1	1989	22	1	9	6	5	5	6	6	6	1000	800	100	74	500	500	500	0	0	0		0	0	0	0	0	0	0	0	0	0	0	0	0	0	0	0	0	0	0	0	0	0	0	0	0	0	0
72	1	2005	29	1	17	17	17	18	20	20	20	4500	4500	460	10744	10744	10744	500	150	150	687	150	150	700	700	50	50	457	150	150	700	700	5	5	6	6	6	6	7	0	0	0	0	0	0	0	1	1	1
72	1	2003	31	1	36	50	107	110	176	176	176	10392	10393	9700	11700	17600	17600	17600	920	776	1000	1595	7000	7000	7000	776	776	1000	1595	3000	7000	7000	13	14	20	21	21	18	18	6	5	4	0	3	0	0	1	1	1
72	1	1999	26	1	11	11	11	11	11	11	5	100	150	1000	1000	250	980	680	40	40	50	50	50	130	100	40	40	50	50	50	130	100	4	4	4	2	2	2	4	1	0	0	0	0	0	1	1	1	1
72	1	2000	21	1	59	72	101	70	77	77	70	449	6412	7967	8000	6431	6431	6000	443	1053	100	177	240	300	300	518	518	100	177	240	300	300	20	15	56	56	8	8	8	2	1	0	0	13	0	0	1	1	1
46	0	2004	29	1	6	10	20	6				1500	2989	5193	5172		0		0	105	79	53		0		105	105	79	53	0	0	0	0	0	0	1		0		0	0	0	0		0		0		1
72	1	2002	29	1	18	21	27	27	28	28	28	3000	2638	3785	5010	4500	4500	3636	0	0	0		62	120	120	0	0	0	0	62	120	120	0	0	0	0	3	3	3	0	0	0	0	0	0	0	0	0	0
72	1	1999	33	1	10	9	9	9	12	12	16	1125	1400	1400	1800	2405	2405	3148	163	190	190	100	67	192	112	190	190	190	100	14	162	112	5	5	5	5	6	6	11	0	0	0	1	0	1	1	1	1	1
72	1	2004	27	1	15	20	24	26	20	20	20	1315	1350	2600	2139	1563	1563	1563	375	427	790	870	968	970	970	177	177	485	616	714	970	970	10	13	15	18	20	20	20	1	1	2	0	2	1	1	1	1	1
72	1	2000	29	1	32	38	60	62	80	80	92	3124	2500	5658	6310	7841	7841	1038	300	319	477	413	400	900	110	159	159	477	0	0	0	0	5	5	10	10	12	20	22	0	0	0	0	0	0	0	1	1	1
72	1	2001	26	1	8	8	8	7	7	7	7	3600	460	1059	1258	1200	1200	1000	23	50	232	216	400	400	272	50	50	232	216	200	200	179	6	6	6	5	5	5	5	0	1	0	0	0	0	0	1	1	1
72	1	2004	28	1	13	13	16	17			20	3203	4393	10496	10800		0	1500	702	702	467	756		0	1259	308	308	0	756	0	0	1259	7	7	5	5		0	10	2	0	2	4		0	3	1	1	1
72	1	2000	29	1	24	28	28	29	42	42	28	3800	8685	4800	3400	5100	5100	4902	816	755	75	800	800	800	1400	200	200	75	500	500	500	400	6	7	3	10	13	13	11	7	4	9	0	0	0	6	1	1	1
72	1	1999	33	1		20	25	30	33	38	38		7850	10023	11119	9287	11300	14850		120	500	646	364	650	660	120	120	495	646	364	550	480		7	6	6	5	10	10		5	2	0	12	10	3		1	1
72	1	1995	29	1	6	6	7	6	8	8	8	900	120	150	2100	2500	2500	2540	0	0	0		0	0	0	0	0	0	0	0	0	0	0	0	0	0	0	0	0	0	0	0	0	0	0	0	0	1	1
72	1	2004	14	1	206	206	236	278	280	280	280	12000	12600	15000	15000	16150	16000	20000	0	0	0		0	0	0	0	0	0	0	0	0	0	0	0	0	0	0	0	0	0	0	0	0	0	0	0	0	0	0
72	1	1997	29	1	6	6	8	6	5	5	5	700	1064	1100	500	500	500	350	0	0	0		0	0	0	0	0	0	0	0	0	0	0	0	0	0	0	0	0	0	0	0	0	0	0	0	0	0	0
72	1	2005	23	1	8	12	12	12	10	10	11	350	420	550	740	520	520	600	0	0	0		0	0	0	0	0	0	0	0	0	0	0	0	0	0	0	0	0	0	0	0	0	0	0	0	0	0	0
72	1	1999	26	1	105	172	294	334	396	396	423	125236	189206	257030	301486	472258	472258	409645	10525	12364	19216	24571	21455	21000	21000	12364	12364	18665	24020	20446	20000	20000	84	144	225	230	318	256	256	49	39	125	0	76	42	0	1	1	1
72	1	2000	26	1	12	14	18	20	20	20	20	3643	5093	6209	6268	8000	8000	8000	276	458	462	457	457	531	531	458	458	462	457	457	531	531	3	4	2	4	4	5	5	0	0	0	0	0	0	0	1	1	1
72	1	2000	29	1	49	47	40	27				4500	5561	5500	2994		0		230	200	150	150		0		0	0	150	150	0	0	0	8	8	7	5		0		0	0	2	0		0		1	1	1
72	1	2000	26	1	12	10	12	8	9	9		1150	1164	1214	1148	1137	1000	0	0	280	300	250	220	200	0	210	210	200	50	50	200	0	5	4	4	4	4	4	0	0	1	0	26	5	0	0	1	1	1
72	1	2005	29	1	8	6	6	6	4	4	4	2400	2237	226	2327	2320	2320	2320	0	0	0		0	0	0	0	0	0	0	0	0	0	0	0	0	0	0	0	0	0	0	0	0	0	0	0	1	1	1
46	0	1999	26	1	8	8	6	6				700	198	541	427		0		0	0	150	120		0		0	0	150	120	0	0	0	6	6	5	5		0		0	0	0	0		0		1		1
72	1	2001	29	1	2	3	4	5	4	4	3	400	350	350	350	500	500	500	0	0	0		0	0	0	0	0	0	0	0	0	0	0	0	0	0	0	0	0	0	0	0	0	0	0	0	0	0	0
72	1	1997	26	1	25	25	26	27	28	22	21	11367	10100	5748	5748	4408	6000	5000	1004	1335	2048	770	2400	2000	2000	698	698	1205	770	1200	2000	2000	16	16	17	16	19	13	14	1	1	0	4	7	7	0	1	1	1
72	1	2004	26	1	7	12	14	13	19	19		366	406	755	881	9270	9270		48	84	25	84	84	84		19	19	25	84	84	84	0	3	4	4	4	4	4		0	0	0	0	0	0		1	1	1
72	1	2003	27	1	14	14	20	16	14	14	14	949	2040	2000	2300	4569	1160	1160	672	1200	1140	592	645	645	645	240	240	340	192	245	245	245	5	5	6	4	2	4	4	7	0	9	2	1	1	1	1	1	1
72	1	1998	26	1	73	73	74	150	175	175	198	7752	5987	12000	21600	22381	22381	22381	3712	1550	1600	1500	3304	3300	3300	1550	1550	1000	900	896	1000	1000	59	59	59	74	78	82	82	22	0	1	3	1	1	0	1	1	1
72	1	2002	25	1	10	10	10	10	14	14	10	1300	885	1500	1560	1700	1700	1800	0	0	0		0	0	0	0	0	0	0	0	0	0	0	0	0	0	0	0	0	0	0	0	0	0	0	0	1	1	1
57	0	2005	26	1	10	9	9	9				778	1236	1122	500		0		325	175	175	291		0		154	154	154	51	0	0	0	5	5	5	5		0		0	0	0	1		0		1		1
72	1	2005	33	1	9	9	10	11	11	11	13	1200	1200	1200	2000	1500	1500	2000	0	0	0		0	0	0	0	0	0	0	0	0	0	0	0	0	0	0	0	0	0	0	0	0	0	0	0	0	0	0
72	1	2002	26	1	4	4	4	4	5	5	6	1200	901	1072	928	2000	2000	1900	72	118	7	36	100	0	64	118	118	7	36	100	0	64	1	2	2	2	2	2	2	3	1	0	0	0	0	0	1	1	1
72	1	1953	22	1	207	218	260	290			300	36100	34764	55000	82000		0	82000	818	1200	1300	1800		0	1800	1200	1200	1300	1800	0	0	1800	0	0	0	8		0	8	0	0	0	0		0	0	1	1	1
72	1	2000	27	1	39	38	48	40	58		58	15306	3324	6034	3754	3818	0	3818	2062	2000	2000		1649	0	1649	2000	2000	2000	0	1574	0	1574	20	20	16	19	15	0	15	2	0	6	2	12	0	0	1	1	1
72	1	2000	20	1	15	17	17		12	12	12	2000	2431	2308		6000	1300	200	200	1035	740		0	213	217	859	859	478	0	0	173	177	11	13	13		6	8	8	0	0	0		0	0	0	1	1	1
62	1	2003	18	1	220	220	34	23	17			95000	95000	4136	4500	5500	0		1200	1200	0		0	0		1200	1200	0	0	0	0	0	1	1	0	0	0	0		1	1	0	0	0	0		0	0	1
72	1	2000	26	1	17	21	26	29	30	30	30	3000	2819	2997	2908	5100	5100	3271	696	782	687	449	720	657	600	282	282	457	449	360	557	600	11	10	9	11	11	11	11	0	0	0	0	0	3	1	1	1	1
51	0	2002	26	1	9	9	8					1285	1325	1095			0		173	173	170			0		173	173	170	0	0	0	0	5	5	3			0		0	0	0			0		1		0
72	1	2001	28	1	72	105	105	150	150	221	204	99059	145000	23600	240240	204481	26541	260301	1310	0	1655	1811	1811	2300	645	0	0	844	1000	1000	1300	645	5	5	5	11	11	11	12	0	0	1	1	1	0	0	1	1	1
72	1	2000	22	1	7	7	7	5	5	5	7	600	600	800	759	1000	1000	1100	10	10	0		56	48	230	10	10	0	0	18	18	5	0	0	0	0	0	0	0	1	0	0	0	1	1	0	0	0	0
72	1	2004	10	1	10	10	30	23	28	28	30	2800	3400	3600	3000	2100	2100	3200	0	0	0		0	0	0	0	0	0	0	0	0	0	0	0	0	0	0	0	0	0	0	0	0	0	0	0	0	0	0
72	1	2001	29	1	10	9	10	11	12	12	12	941	909	1075	4500	1900	1900	1900	826	882	998	1200	1476	700	700	216	216	280	200	476	150	150	6	6	7	8	8	9	9	11	0	0	0	1	2	2	1	1	1
72	1	1999	20	1	38	37	39	56	66	66	49	4165	2929	1709	8327	8795	8795	7742	308	367	367	484	435	268	235	367	367	367	484	435	268	235	15	10	10	10	11	5	5	0	0	0	0	0	0	0	1	0	1
65	0	2004	29	1	6	5	4	4				1400	200	300	500		0		0	0	72	72		0		0	0	72	72	0	0	0	3	2	2	2		0		1	0	3	0		0		1		0
72	1	1999	26	1	74	67	60	61	64	64		14090	11179	10337	11162	10436	10436	10035	1077	1292	1000	865	764	764	758	603	603	730	213	391	391	458	12	12	12	13	7	7	8	8	14	7	3	3	0	0	1	1	1
72	1	2005	29	1	10	9	9	11	11	11	12	1864	1862	1700	2000	2000	2000	2000	0	0	0		43	0	0	0	0	0	0	30	0	0	0	0	0	0	0	0	0	0	0	0	0	1	1	0	0	0	0
72	1	1999	26	1	22	27	34	34	31	31	31	2885	1669	2822	3200	3800	3800	3800	650	600	679	500	500	500	500	350	350	212	200	200	200	200	8	8	9	9	10	10	10	2	1	0	0	0	0	0	1	1	1
72	1	1999	29	1	21	21	37	48	31	31	31	6000	6256	10070	16842	11402	11402	72000	764	280	343	430	430	450	490	150	150	343	430	430	450	490	9	9	4	5	11	11	12	0	0	0	0	0	0	0	1	1	1
38	0	2000	20	1	7	6	6	3				483	625	648	550		0		939	319	44	100		0		168	168	44	100	0	0	0	5	3	3	1		0		1	1	1	0		0		1		1
72	1	1999	21	1	35	34	33	37	53	51	51	6036	8231	10212	13377	20144	20249	21694	690	595	352	568	568	0	50	550	550	352	468	468	0	50	10	10	6	6	7	7	7	5	3	2	0	1	3	1	1	1	0
72	1	1999	33	1	8	10	10	9	6	6	5	1401	3000	2500	1000	800	800	800	0	300	300	200	0	20	20	300	300	300	10	0	20	20	8	10	0	5	1	1	1	0	0	0	0	0	0	0	1	1	1
72	1	2000	30	1	14	18	24	33	41	41	24	3627	2585	5600	7680	6700	6700	5873	180	481	771		0	150	221	462	462	666	0	0	150	221	5	7	5	5	5	5	3	0	0	0	0	0	0	1	1	1	1
72	1	2002	29	1	7	10	10	11			8	800	1600	1600	900			600	230	300	350	767		0	250	100	100	150	145	0	0	250	6	7	7	8		0	4	0	0	0	3		0	1	1	1	1
40	0	2000	17	1	84	84	81					4567	3603	2700					0	0	0			0		0	0	0	0	0	0	0	0	0	0			0		0	0	0			0		0		0
72	1	1993	33	1	5	5	5	5	5	5	5	1000	1000	1000	600	700	700	800	0	0	0		0	0	0	0	0	0	0	0	0	0	0	0	0	0	0	0	0	0	0	0	0	0	0	0	0	0	0
72	1	1997	33	1	14	14	14	14	14	14	13	6900	7000	8700	7800	5700	5700	4300	0	0	0		0	0	0	0	0	0	0	0	0	0	0	0	0	0	0	0	0	0	0	0	0	0	0	0	0	0	0
72	1	1984	22	1	15	18	18	25	26	26	30	4039	6831	6831	7027	9000	9000	9300	0	0	0		0	0	0	0	0	0	0	0	0	0	0	0	0	0	0	0	0	0	0	0	1	0	1	1	0	0	0
72	1	2001	33	1	15	21	26	35	50	50	50	7900	9321	8254	11187	1400	1400	1400	100	745	621	1005	1005	1000	1000	654	654	501	1005	1005	1000	1000	10	13	16	27	27	27	27	0	0	0	0	0	0	0	1	1	1
72	1	2002	33	1	14	15	15	16	16	16	16	1691	1235	2774	1739	2320	2320	2320	0	722	807	1600	950	250	250	722	722	12	900	250	250	250	0	8	9	7	7	7	7	4	6	3	0	0	0	0	1	1	1
72	1	2002	33	1	4	6	5	5	6	6	5	469	644	584	577	538	538	383	32	82	46	89	14	15	4	82	82	46	89	4	15	4	2	2	2	2	2	2	2	1	1	0	0	0	0	1	1	1	0
72	1	2003	33	1	6	6	6	6			6	1500	1000	1100	1100		0	1200	0	0	0			0	0	0	0	0	0	0	0	0	0	0	0	0		0	0	0	0	0	0		0	0	0	0	0
72	1	1999	29	1	18	22	20	22	25	25	20	2500	3615	4100	3277	3500	3500	3500	127	127	206	300	130	416	416	127	127	206	300	130	416	416	2	2	2	5	4	3	3	0	0	0	0	0	0	0	0	0	0
72	1	1995	33	1	10	10	17	23	29	29	29	3000	3208	3500	3100	3550	3550	8690	0	0	0		330	300	300	0	0	0	0	330	300	300	0	0	0	3	3	3	3	0	0	0	0	0	0	0	0	0	0
27	0	2000	33	1	40	72						7000	9450				0		500	500				0		300	300	0	0	0	0	0	2	2				0		2	0				0		1
72	1	2003	27	1	28	28	29	36	62	62	76	3382	4312	11000	12000	13500	13500	23800	177	637	1200	1300	1400	1000	1992	36	36	900	1000	1200	1000	1829	15	15	13	16	16	23	28	0	0	4	1	0	6	8	1	1	1
72	1	2004	33	1	17	19	22	22	22	22	24	6500	7000	12000	16971	10000	10000	10000	200	250	430	657	980	600	600	200	200	430	657	980	600	600	7	7	11	11	11	9	9	0	0	0	0	0	1	0	1	0	0
72	1	2000	33	1	19	19	19	19	19	19	20	10572	12378	13000	14000	13000	13000	11000	0	0	0		0	0	0	0	0	0	0	0	0	0	0	0	0	0	0	0	0	0	0	0	0	0	0	0	0	0	0
51	0	2000	33	1	13	7						652	700				0		353	200				0		200	200	0	0	0	0	0	9	5				0		0	2				0		0
72	1	1999	29	1	65	49	63	74	87	87	91	10645	13356	13500	12251	12032	12032	17549	500	600	569	650	2943	1230	1466	200	200	569	650	2943	1230	1466	13	17	23	23	24	23	27	3	3	3	0	21	20	15	1	1	1
72	1	2001	33	1	10	8	7	7	8	7	7	1037	1481	2107	1846	1962	1800	1400	100	100	175	180	179	150	144	100	100	175	180	179	150	94	5	4	3	3	3	3	3	1	0	1	0	0	0	0	1	1	1
72	1	2000	33	1	37	38	45	48	68	68	52	100	5723	7401	10270	10544	10544	9259	500	2000	692	600	600	670	891	1700	1700	592	600	600	670	891	8	12	12	12	12	12	11	1	6	7	1	0	7	0	1	1	1
72	1	1985	33	1	26	26	26	29	41		41	2369	4367	4367	5500	5921	0	6000	149	33	33	30	30	0	60	33	33	33	30	30	0	60	3	3	3	3	2	0	2	0	0	0	2	0	0	0	0	0	0
61	0	2005	33	1	25	27	28	17				2500	2900	3000	2000		0		126	580	500	400		0		380	380	300	200	0	0	0	18	17	5	5		0		2	2	1	0		0		1		1
72	1	2002	33	1	6	6	6	7	6	6	6	2000	2200	1400	1000	659	659	659	200	200	200	150	531	540	540	200	200	200	150	531	540	540	4	4	5	6	5	5	5	0	3	2	0	1	1	0	1	1	1
72	1	1999	33	1	5	4	4	5	3	3		5800	7451	6542	6178	10361	10361	0	100	100	100	104	76	80	50	100	100	100	104	76	80	50	3	2	2	2	1	1	1	0	0	0	0	0	0	0	1	1	1
72	1	2003	33	1	2	2	2	2	2	2	2	50	100	120	125	140	140	100	0	0	0		0	0	0	0	0	0	0	0	0	0	0	0	0	0	0	0	0	0	0	0	0	0	0	0	0	0	0
72	1	2005	29	1		7	7	9	9	9	9		700	100	948	900	900	900		100	120	130	130	2800	2800	100	100	120	130	130	2800	2800		4	4	4	4	4	4		0	0	1	3	7	7		1	1
72	1	2000	29	1	13	14	14	14	14	14	18	2080	3007	4273	5000	5037	5037	4181	563	625	578	590	590	758	808	464	464	424	430	430	158	248	5	5	5	5	6	9	9	2	2	5	8	0	3	2	1	1	1
72	1	2002	27	1	40	44	65		64	64	65	3498	5000	7034		10600	10600	10600	0	0	0		0	460	460	0	0	0	0	0	40	40	7	4	4		10	9	9	0	0	0		0	7	0	1	1	1
72	1	2000	20	1	7	7	9	9	16	16	7	350	530	702	969	1034	1034	1034	0	520	258	865	1645	1800	429	0	0	258	0	780	750	29	6	6	7	7	15	7	5	0	1	0	0	2	0	1	1	1	1
72	1	2004	27	1			6	8	7	7	7			1000	692	455	455	455			300	250	400	400	400	0	0	100	250	200	200	200			6	7	6	4	4			1	0	0	0	0			1
72	1	2000	30	1	74	75	99	130	131	131	150	25798	27574	41070	50400	46098	46098	46098	913	1517	2100	2000	2000	2500	2500	1514	1514	2050	1950	1950	2500	2500	12	8	12	12	12	30	30	1	4	6	5	5	0	0	1	1	1
72	1	1998	26	1	4	4	4	3	3	3		300	330	353	400	280	280	0	40	50	0		40	0	0	50	50	0	0	40	0	0	1	1	0	0	0	0	0	0	0	0	0	0	0	0	0	0	0
72	1	2000	33	1	16	17	17	17	17	17	17	1443	2050	2050	2353	2508	2508	2508	0	0	160		0	280	280	0	0	160	0	0	280	280	6	4	6	6	6	5	5	5	0	0	0	0	3	0	1	1	1
72	1	2001	29	1	6	5	10	11		11		47	88	772	1000		983	1000	207	282	237	298		885	777	24	24	152	213	0	309	301	3	3	3	3		4	5	1	4	0	1		0	0	1	1	1
72	1	1995	29	1	88	106	138	139	173	173	173	15318	16053	33500	28911	26855	26855	15990	1280	1367	1700	1738	3414	2714	2914	1367	1367	1700	1738	2214	1964	1900	23	23	41	42	48	52	52	25	20	90	0	19	1	0	1	1	1
72	1	1999	33	1	61	58	58	83	83	83	83	5494	7800	8000	8553	9500	9500	4300	0	0	0		0	0	0	0	0	0	0	0	0	0	0	0	0	0	0	0	0	0	15	2	0	0	0	0	1	1	1
72	1	1998	27	1	80	100	57	80	105	105	180	5418	8213	11134	18700	25600	25600	23000	0	0	661	1246	243	250	258	0	0	661	1246	243	250	258	10	13	13	14	16	16	15	1	2	0	1	0	0	1	0	0	0
72	1	1999	33	1		18	41	50	50	50	45		4742	7200	8600	9300	9300	8800		150	150	230	0	200	180	150	150	150	230	0	200	180		4	4	4	0	4	4		0	0	1	0	0	0		1	1
72	1	1998	29	1	8	8	9	8	9	9	12	190	210	2666	3600	8000	8000	8386	0	0	63		0	0	0	0	0	63	0	0	0	0	0	0	0	0	0	0	0	0	0	0	0	0	0	0	0	0	0
72	1	2000	21	1	20	20	21	20	20	20	32	813	1012	1387	1705	2005	2005	4622	0	274	361	1000	907	1323	1350	134	134	241	600	466	267	300	11	6	6	6	6	9	9	3	5	0	0	0	2	1	1	1	1
72	1	1999	26	1	18	17	15		15	15	15	2230	2265	2000		1921	1921	1921	103	100	300		300	305	305	100	100	300	0	265	197	197	11	8	9		9	10	9	0	1	0		0	0	0	1	1	1
72	1	1986	28	1	143	143	153	153	143	143	143	69020	68000	692000	800000	40762	51200	57000	1804	1500	1500	1500	1557	1356	2800	1500	1500	1500	1500	1557	1356	2800	1	1	1	1	8	8	8	0	0	0	0	2	0	0	1	1	1
72	1	2005	33	1	10	17	20	20	24	24	24	625	504	1486	1534	1789	1789	1789	800	1300	1904	1945	1519	1519	1519	0	0	191	200	150	150	150	10	10	12	12	12	12	12	1	6	7	0	7	1	1	1	1	1
72	1	1996	25	1	13	17	27	27				2500	6000	8243	8200		0		0	0	50	150		0		0	0	50	150	0	0	0	0	0	2	3		0		0	0	0	0		0		0	0	1
72	1	2002	19	1	21	24	25	34	30	30	30	7145	3596	14055	14167	14000	14000	8596	157	298	483	483	479	270	168	228	228	304	304	300	270	168	8	6	5	6	6	5	3	0	0	0	0	0	0	0	1	1	1
72	1	1968	21	1	99	99	105		123	123	137	14592	15551	16097		18000	18000	29608	1112	2100	2100		1700	1700	1813	500	500	500	0	1700	1700	1813	11	11	11		12	14	22	10	0	0		1	1	1	1	1	1
72	1	2000	21	1	16	16	15	19	16	16	17	1347	1510	1378	1062	1253	1253	1107	1348	1457	1242	1406	1714	1150	944	796	796	581	705	538	732	256	12	12	11	15	12	12	13	6	7	14	9	7	8	4	1	1	1
72	1	2001	29	1	26	26	10	11			2	6961	4800	2600	2180		0	200	496	496	155	150		0	0	445	445	155	150	0	0	0	0	0	3	5		0	0	0	0	0	0		0	0	1	1	1
72	1	2001	29	1	10	13	16	8	10	10	10	500	850	1430	1000	800	800	457	0	275	200	200	1420	150	150	184	184	200	200	1420	150	150	4	11	8	5	5	3	3	0	0	0	0	0	0	0	1	0	1
72	1	2003	29	1	25	23	21	21	19	19	16	6984	5800	7000	9000	6800	6800	5670	42	24	0		0	0	0	24	24	0	0	0	0	0	1	1	0	0	0	0	0	0	0	0	0	0	0	0	0	0	1
72	1	2005	33	1	7	7	6	8	5	5	7	586	580	620	931	989	989	989	200	200	200	109	0	0	250	150	150	160	109	0	0	250	1	1	0	0	0	3	3	0	0	2	0	0	0	0	1	1	1
72	1	2002	20	1	16	16	16	16			17	3070	4037	5010	4813		0	6000	143	172	120	100		0	600	172	172	120	100	0	0	600	6	6	6	6		0	6	1	0	0	0		0	2	1	1	1
72	1	2002	17	1	50	50	71	60	60	60		2000	2000	2990	3259	3259	3259		0	0	0		0	0		0	0	0	0	0	0	0	0	0	0	0	0	0		0	0	0	0	0	0		0	0	0
72	1	1997	21	1	17	15	11	8	8	8	9	570	400	525	529	427	427	457	643	350	288	348	374	268	218	150	150	63	242	268	268	208	15	13	9	7	7	7	7	3	1	3	2	4	1	1	1	1	1
72	1	1985	29	1	8	8	9	8	7	7	9	1439	1400	0	2600	1708	1708	3000	0	0	0		0	0	0	0	0	0	0	0	0	0	0	0	0	0	0	0	0	0	0	0	0	0	0	0	0	0	0
72	1	2001	29	1	5	5	5	6	5	5		1500	1000	1000	1000	1000	1000	0	0	0	0		50	100	100	0	0	0	0	50	100	100	0	0	0	0	1	2	2	0	0	0	0	2	1	0	0	0	0
72	1	2002	25	1	12	12	12	13	13	13	13	4830	4500	6786	10000	9565	9565	9131	0	0	0		0	0	0	0	0	0	0	0	0	0	0	0	0	0	0	0	0	0	0	0	0	0	1	1	0	0	0
72	1	1998	28	1	10	10	13	13	13	13	13	1000	702	924	1004	1150	1150	1500	100	120	120	100	120	120	100	30	30	40	30	50	80	60	2	2	3	3	3	3	3	0	0	0	0	0	0	0	1	1	1
72	1	1999	26	1	22	17	17	16	16	16	12	4480	3463	2586	1868	1750	1750	1200	268	254	258	188	157	150	210	254	254	258	188	157	150	210	3	4	4	3	3	2	3	1	0	0	0	1	1	1	0	0	0
72	1	2003	20	1	8	8	4	5	6	6	6	1250	1075	400	1161	1050	1050	2405	400	700	400	350	280	350	280	300	300	400	200	170	200	170	5	5	4	4	5	5	4	4	0	0	0	0	0	0	1	1	1
72	1	1998	23	1	22	22	18	18	16	16		5330	6056	2400	2600	1100	1100		368	378	364	368	0	800		328	328	168	172	0	800	0	5	5	4	4	3	3		0	0	0	0	0	0		1	1	1
72	1	2000	26	1	21	22	27	27	42	42	31	1720	3408	6582	4813	5425	5425	9831	365	484	735	586	625	500	798	484	484	735	586	625	500	798	13	17	13	17	20	15	17	1	0	0	0	0	0	0	1	1	1
72	1	2000	10	1	41	50	260	163	173	173	10	12401	21633	21633	19800	20000	20000	2500	15	30	50	50	0	0	0	30	30	50	50	0	0	0	1	2	2	0	0	0	0	3	0	0	0	0	0	0	0	1	1
72	1	1996	27	1	136	110	185	235	288	288	252	20926	16342	26500	37108	20394	20394	26747	1081	0	2600	4903	4903	8605	7406	0	0	1700	4846	4846	7108	5663	26	22	56	150	129	118	110	2	2	8	0	0	10	9	1	1	1
72	1	1998	28	1		15	19	14	10	10	10	1400	3000	3000	1608	2015	2015	2800	0	300	300	710	992	870	820	300	300	300	710	710	750	720	11	9	11	7	7	7	7	0	0	0	0	0	0	0	1	1	1
55	1	2005	26	1	34	36	36	35	45	45		2830	1736	1736	2248	2010	2010		0	0	0		0	0		0	0	0	0	0	0	0	0	0	0	0	0	0		0	0	0	0	0	0		1	1	1
72	1	2005	26	1	23	31	58	67	77	77	59	1473	2827	5190	20054	24800	24800	14859	580	527	580	800	2000	2300	2500	127	127	200	400	1000	1300	1300	6	9	11	12	12	15	16	2	4	2	2	2	3	0	1	1	1
72	1	2002	26	1	19	15	10	11	13	13	14	130	916	880	838	857	857	1613	100	1200	395	600	600	472	1068	650	650	85	600	600	472	1068	14	14	7	7	7	2	11	3	2	5	5	1	0	2	1	1	1
72	1	2000	25	1	8	10	10	9	9		8	1433	697	1248	1800	1750	0	3352	0	0	0		0	0	0	0	0	0	0	0	0	0	0	0	0	0	0	0	0	0	0	0	0	0	0	0	0	0	0
72	1	2004	29	1	7	121	122	122	110	11	6	1000	51577	52000	52000	25237	25000	2700	0	0	0		0	0	9999999	0	0	0	0	0	0	9999999	0	0	0	0	0	0	1	0	0	0	0	0	0	0	0	0	0
72	1	1998	26	1	34	42	61	68	68	58	58	5445	6500	6800	10099	10280	10337	50337	0	637	250	593	1303	1022	1022	267	267	250	593	1303	1022	1022	5	7	9	9	12	13	13	3	2	0	3	4	2	0	1	1	1
48	0	1998	29	1	11	19	9	8				1254	1320	1800	800		0		165	145	145	80		0		145	145	145	80	0	0	0	4	4	3	2		0		0	0	0	0		0		0		0
72	1	1999	27	1	4	4	5	4	4	4	6	360	250	300	300	360	360	630	80	60	50	50	60	60	60	60	60	50	50	60	50	50	2	2	2	2	2	3	4	0	0	0	0	0	0	0	1	1	1
36	0	2000	27	1	21	18	15					486	1157	3167			0		799	160	320			0		0	0	320	0	0	0	0	15	10	11			0		2	0	0			0		1		0
72	1	2004	27	1	6	8	5	6	6	6	6	400	640	635	522	629	629	700	113	227	153	252	270	310	145	30	30	0	77	70	70	145	5	6	5	5	5	6	4	1	4	2	0	0	0	2	1	1	1
72	1	2001	20	1	81	83	93	103	108	108	108	39605	29049	33712	40731	28641	28641	29000	1200	1122	1645	1970	2161	1900	1900	414	414	1002	1240	1325	1500	1500	29	15	24	16	56	20	20	62	12	4	8	2	0	0	1	1	0
72	1	2002	27	1	7	8			6	6	6	440	720			1931	1931	1931	256	100			73	100	100	50	50	0	0	17	63	63	3	3			4	4	4	0	0			2	3	3	0	0
72	1	2004	26	1	5	9	13	20	16	16	17	600	1085	1029	1700	2500	2500	1700	0	0	630	366	350	500	500	0	0	30	256	240	300	300	1	5	4	7	6	6	3	0	0	3	5	1	1	3	0	0	1
72	1	1997	21	1	35	38	39		51	51		3139	3317	3349		3101	3101	0	2054	2338	1937		1703	1703	1991	1778	1778	805	0	1145	1145	1991	19	21	21		21	21	22	6	19	2		0	0	0	1	1	1
72	1	1997	29	1		8	10	10	10	10	10		1000	1125	1100	1200	1200	1200		0	0		0	0	0	0	0	0	0	0	0	0		0	0	0	0	0	0		0	0	0	0	0	0		0	0
72	0	2001	26	1	2	2						141	150				0		0	0				0		0	0	0	0	0	0	0	0	0				0		0	1				0		1
72	1	2001	26	1	7	6	6	3	5	5	5	214	139	139	232	230	230	230	61	30	30	67	70	70	70	5	5	5	17	20	70	70	3	2	2	2	2	2	2	0	0	0	0	0	0	0	1	0	0
72	1	1994	20	1	13	13	17	17	12	12	13	4906	3628	3819	3800	3791	3791	2846	239	240	410	400	54	300	330	240	240	410	400	54	300	330	2	2	4	4	3	3	6	0	0	0	0	0	0	2	0	0	0
72	1	1999	26	1	87	90	98	90	95	95	95	15634	19488	22847	17750	12120	12120	12120	988	1026	1026	1026	100	1780	1780	1026	1026	1026	1026	100	1780	1780	28	35	35	35	43	43	43	0	0	0	0	0	0	0	1	1	1
72	1	2000	26	1	44	57	57	62	82	66	66	4925	2652	13200	8573	7343	12556	13000	802	650	300	750	1824	1272	1300	150	150	300	750	1824	1272	1300	10	12	12	25	31	31	31	9	6	7	2	5	2	0	1	1	1
42	0	2000	26	1	9	7	7	1				1103	1003	707	100		0		785	235	204			0		0	0	160	0	0	0	0	7	5	5	0		0		0	0	0	0		0		1		1
72	1	2004	27	1	10	13	7	7	8	8	10	1049	1200	1048	1784	890	890	1872	475	500	600	200	42	68	168	500	500	600	200	42	68	61	2	3	1	1	2	4	4	0	0	0	0	0	0	0	1	1	1
72	1	2002	29	1	6	8	12	12	10	10	10	930	1800	4200	4011	4500	4500	4500	0	0	0		0	0	0	0	0	0	0	0	0	0	0	0	0	0	0	0	0	0	0	0	0	0	0	0	1	1	1
72	1	1980	33	1	7	10	10	15	13	13		700	581	1200	1832	2200	2200	0	0	0	0		0	0	0	0	0	0	0	0	0	0	0	0	0	0	0	0	0	0	0	0	0	0	0	0	0	0	0
72	1	1957	17	1	269	269	284	297	297	297	312	168765	176352	223234	246832	250000	250000	229214	0	0	0		0	0	0	0	0	0	0	0	0	0	0	0	0	0	0	0	0	0	0	0	0	0	0	0	0	0	0
72	1	1994	25	1	10	12	14	13	14	14	14	1020	1147	144	1120	1270	1270	1600	3	30	45	40	0	0	52	30	30	45	40	0	0	52	1	1	2	1	1	1	1	0	0	0	0	0	0	0	0	0	0
72	1	1991	33	1	4	9	8	6	6	6		1200	1760	1935	1241	1550	1550		0	0	0		0	0		0	0	0	0	0	0	0	0	0	0	0	0	0		0	0	0	0	0	0		0	0	0
72	1	2002	25	1	10	8	5	5	5	5	3	1310	700	860	850	750	750	632	10	0	0		0	0	0	0	0	0	0	0	0	0	0	0	0	0	0	0	0	0	0	0	0	0	0	0	0	0	0
72	1	1975	25	1	58	54	56	56	66	66	58	7514	6360	7800	10393	9800	9800	9334	0	500	500	700	190	200	220	500	500	500	700	190	200	220	4	4	4	4	4	4	4	0	0	0	0	0	0	0	0	0	1
21	0	2000	33	1	9	9	9	10				600	600	700	604		0		0	0	0			0		0	0	0	0	0	0	0	0	0	0	0		0		0	0	0	0		0		0		0
72	1	1995	25	1	7	7	10	9	9	9	10	1800	1816	3000	2432	2435	2435	2300	0	0	0		0	0	0	0	0	0	0	0	0	0	0	0	0	0	0	0	0	0	0	0	0	0	0	0	0	0	0
72	1	1998	29	1	45	113	22	31			32	16700	6833	4977	3000		3000	2200	500	400	687	250		340	390	100	100	457	250	0	340	390	4	5	5	5		7	5	18	18	0	0		0	2	1	1	1
72	1	1999	20	1	8	7	7	7	7	7	7	2700	2800	2700	3300	5100	5100	2800	0	0	0		0	0	0	0	0	0	0	0	0	0	0	0	0	0	0	0	0	0	0	0	0	0	0	0	0	0	0
66	0	2000	26	1	9	9	7					700	800	800			0		2000	1565	1100			0		505	505	700	0	0	0	0	9	9	7			0		20	10	4			0		1		1
72	1	1997	27	1	46	55	61	73	101	101	79	7682	9512	12126	11370	11969	11969	16000	569	1100	1334	1192	1642	2000	3685	706	706	887	923	1079	1470	2788	13	14	14	15	30	18	19	2	2	4	0	0	0	0	1	1	1
72	1	1999	27	1	23	29	29	39	48	48	34	5988	8336	5224	7372	7011	7011	9975	404	573	517	598	1098	1100	1518	105	105	306	248	274	300	450	21	23	20	30	19	19	19	0	1	2	6	2	5	7	1	1	1
72	1	1996	17	1	200	909	600	885	886	886	886	1336007	1367948	1302484	1541804	1482493	1450400	170500	2147	2147	2400	2200	520	2360	3526	2147	2147	2400	2200	520	2360	3526	20	20	20	23	59	59	29	2	0	1	1	0	0	1	0	0	0
72	1	1999	21	1	78	77	76	78	97	98	98	12305	14368	14624	15009	17588	20065	20810	409	899	997	190	3940	1253	1253	289	289	544	190	3940	1253	1253	16	15	11	11	16	12	12	6	9	5	6	2	0	0	1	1	1
72	1	1989	25	1	20	20	20	28	30	30	25	2450	2120	3000	4500	4560	4560	3360	0	0	100	100	0	0	0	0	0	100	100	0	0	0	3	3	3	3	0	0	0	0	0	0	0	0	0	0	0	0	0
72	1	1999	29	1	15	15	14	16	16			1687	1588	13890	14000	1451	0		0	0	0		0	0		0	0	0	0	0	0	0	0	0	0	0	0	0		0	0	0	0	0	0		0	0	1
72	1	1999	20	1	35	33	42	39	50	50		3500	4184	6746	5732	5600	5600		0	0	300	705	700	700		0	0	300	705	700	700	0	7	17	12	9	10	10		0	0	0	0	0	0		1	1	1
55	1	2005	29	1	21	23	28	20	4	4		5761	3253	6272	1669	1700	1700		334	431	669	150	0	0		211	211	515	150	0	0	0	5	5	5	4	0	0		4	3	1	0	0	0		1	1	1
72	1	2000	29	1		7	9	12	12	12	12		1500	0	1499	1400	1400	1400		0	60	150	150	190	190	0	0	60	150	150	150	150		1	1	2	4	5	5		1	1	1	2	2	0		0	1
72	1	1991	25	1	7	8	8	8	7	7	7	1200	28414	30520	31000	1500	1500	1500	0	0	0		0	0	0	0	0	0	0	0	0	0	0	0	0	0	0	0	0	0	0	0	0	0	0	0	0	0	0
72	1	2001	28	1	6	6	6	6	6	6	6	2000	2117	1000	1500	1500	1500	1500	0	0	0		0	0	0	0	0	0	0	0	0	0	0	0	0	0	0	0	0	0	0	0	0	0	0	0	0	0	0
72	1	2000	28	1	7	11	12	14	15	15	15	14	366	120	878	1356	1356	1356	400	300	300	239	305	305	305	300	300	300	239	305	305	305	5	7	8	5	4	4	4	1	2	2	4	0	0	0	1	1	1
72	1	2000	27	1	15	15	15	17	25	25		168	2100	170	2100	2900	2900	0	400	420	140	140	460	470	600	300	300	140	140	200	190	200	5	5	5	6	6	6	9	0	0	0	0	1	1	0	1	1	1
34	0	2000	26	1	3	3						1500	1500				0		270	300				0		300	300	0	0	0	0	0	1	1				0		0	0				0		0
72	1	2001	29	1	10	10	12	12	11	11	7	2900	2403	3144	3186	2900	2900	2155	300	300	300	350	350	232	173	300	300	300	350	350	232	173	5	2	5	5	2	4	3	0	3	0	0	0	0	0	1	1	1
13	1	2004	21	1	4	3	9	13	13	13		14	685	3830	4900	3400	3400		0	10	170	80	80	80		2	2	170	80	80	80	0	1	1	3	3	3	3		0	3	0	2	0	0		0	0	0
27	0	2001	33	1	10	7						2140	2018				0		102	30				0		30	30	0	0	0	0	0	0	0				0		1	2				0		1
72	1	2001	27	1		16	16	12	11	11	12		2077	4874	1208	1809	1809	2031		92	88	150	101	66	180	92	92	88	150	71	36	180		8	5	4	4	4	4		0	0	1	2	1	0		1	1
72	1	2000	20	1	14	6	6	6	5	5	13	1462	1041	733	590	643	643	8445	257	378	109	313	364	373	370	263	263	15	147	118	118	120	7	2	2	2	2	7	6	0	0	0	0	1	0	0	0	1	1
72	1	1999	28	1	5	4	4	3	12	12	12	500	550	700	700	900	900	1100	0	0	0		0	0	0	0	0	0	0	0	0	0	0	0	0	0	0	0	0	0	0	0	0	0	0	0	0	0	0
72	1	2004	33	1	8	8	11	18	12	12	12	3465	3560	10000	450	9170	9170	9170	0	0	0		0	0	0	0	0	0	0	0	0	0	0	0	0	0	0	0	0	0	0	0	0	0	0	0	0	0	0
72	1	1991	25	1	6	6	6	6	6	6	6	700	750	1250	747	1250	1250	1250	0	50	0		0	70	70	50	50	0	0	0	70	70	0	0	0	0	0	2	2	1	5	3	0	0	1	0	0	1	1
72	1	1990	29	1	8	4	4	6	6	6	6	522	979	500	1300	1200	1200	800	0	0	0		0	0	0	0	0	0	0	0	0	0	0	0	0	0	0	0	0	0	0	0	0	0	0	0	0	0	0
72	1	2001	27	1	13	14	19	22	23	23	27	2501	2671	3500	4000	5560	5560	7083	157	200	250	300	325	566	566	200	200	160	210	200	566	566	6	6	6	5	5	5	5	1	0	0	0	0	1	4	1	0	0
72	1	2002	26	1		53	58	58	69	69	45		5870	6442	6422	13838	13838	4683		700	600	700	1162	1162	1296	400	400	400	400	722	722	546		26	16	20	33	31	12		1	0	0	0	0	0		1	1
72	1	2002	25	1	16	16	23	28	7	7	7	4500	4800	4900	6000	6200	6200	6300	0	100	0		0	0	0	100	100	0	0	0	0	0	0	0	0	0	0	0	0	0	0	0	0	0	0	0	1	1	1
60	0	2003	26	1	2	2						333	413				0		1616	15				0		15	15	0	0	0	0	0	0	0				0		0	0				0		0
72	1	2002	26	1	10	7	7	5	4	4	4	2100	300	300	800	1000	1000	1000	300	53	53	300	300	300	300	13	13	13	300	300	300	300	4	5	5	2	2	1	1	0	0	0	0	0	0	0	1	1	1
72	1	2002	29	1	9	10	15	15	9	9		3000	1100	1100	1200	1200	1200		0	30	30	50	100	100		30	30	30	50	50	60	0	0	0	0	3	0	0		1	1	1	0	0	0		1	1	1
72	1	1996	27	1	4	4	5	5	2	2		700	1300	800	850	900	900	0	0	50	25		0	0	0	50	50	25	0	0	0	0	0	0	0	0	0	0	0	0	0	0	0	0	0	0	0	0	0
72	1	1998	27	1	13	13	13	16	14	15	15	550	1029	700	2080	590	1256	611	490	280	295	649	720	587	480	166	166	186	496	344	342	245	8	8	8	8	7	7	7	0	0	0	4	2	2	0	1	1	1
72	1	2002	26	1	8	8	8	8	8	8	9	281	400	380	509	650	650	535	356	600	152	296	300	250	158	150	150	10	16	20	15	11	0	0	0	5	5	6	6	0	0	0	2	2	3	0	1	1	1
72	1	1998	20	1	18	18	19	22	26	26		1762	2002	2509	3027	3557	3557	4351	302	193	203	245	240	242	233	69	69	203	245	240	242	233	6	6	7	7	5	5	3	0	0	0	1	0	0	1	0	0	1
72	1	2000	26	1	22	20	23	26			42	1300	1229	1545	1789		0	3412	860	376	479	548		0	2724	376	376	479	548	0	0	736	18	18	16	18		0	26	2	0	0	0		0	1	1	1	1
72	0	1999	26	1	18	22						2300	1912				0		0	0				0		0	0	0	0	0	0	0	0	6				0		0	0				0		0
72	1	2003	29	1	17	17	21	26	26	26	31	3100	3721	3800	5280	9200	9200	8500	0	0	0	32	180	180	240	0	0	0	32	180	180	240	0	0	0	2	4	4	4	0	2	0	1	0	0	0	1	0	0
72	1	2003	29	1	4	3	6	6		6		2200	1580	2400	1500		500	1400	130	0	150	150		150	230	0	0	150	150	0	150	230	0	0	3	3		3	3	1	0	4	0		0	0	1	1	1
72	1	2000	26	1		8	9	11	14	14	14		646	962	1017	1239	1239	1183		258	600	500	1545	1113	1113	128	128	400	150	1195	913	913		6	7	7	7	7	7		0	3	0	2	2	0		0	1
72	1	2000	20	1	10	10	11	13	11	11	10	1771	1760	1507	1529	1600	1600	2032	212	200	230		300	401	308	200	200	230	0	100	140	142	6	6	4	0	2	3	4	2	0	3	3	0	2	3	1	1	1
6	0	2000	26	1	11	12	12	12				297	303	400	500		0		30	0	0			0		0	0	0	0	0	0	0	7	0	0	0		0		1	0	0	0		0		0		0
72	1	2002	25	1	6	7	5	4	4	4	4	1600	1600	1850	2150	2100	2100	2100	0	0	0		0	0	0	0	0	0	0	0	0	0	0	0	0	0	0	0	0	0	0	0	0	0	0	0	0	0	1
72	1	2005	29	1	10	5	5	7	7	7	5	1000	1000	1200	1000	1000	1000	1000	0	0	0		0	0	0	0	0	0	0	0	0	0	0	0	0	0	0	0	0	0	0	0	0	0	0	0	0	0	0
72	1	1999	13	1	14	15	21	20			19	2987	3900	5313	8400		0	10600	10	300	200			0	0	300	300	200	0	0	0	0	2	3	4	4		0	0	1	0	1	0		0	0	0	0	0
72	1	1976	18	1	21	20	26	26	27			2000	2200	2500	2800	3000	0		0	0	0		0	0		0	0	0	0	0	0	0	0	0	0	0	0	0		0	0	0	0	0	0		0	0	0
72	1	2004	29	1	12	19	30	28	13	13	14	1920	2074	2300	3480	1800	1800	1424	222	400	25	131	131	173	144	400	400	25	131	131	173	144	1	1	3	2	3	4	3	3	2	0	0	0	0	0	1	1	1
72	1	2004	26	1	7	7	7	9	11	11	10	400	407	500	507	855	855	2255	270	270	270	287	300	300	595	70	70	70	87	80	80	295	5	5	6	6	6	6	6	2	0	0	2	2	0	1	1	1	1
72	1	2005	26	1	20	22	22	22	26	26	20	2000	1658	1184	1630	1421	1421	2033	0	0	0		0	0	0	0	0	0	0	0	0	0	0	0	0	0	0	0	0	0	0	0	0	0	0	0	0	0	0
72	1	2000	22	1	15	18	18	30	27	27	26	1000	2750	3500	4900	6940	6940	9533	0	0	0		400	321	262	0	0	0	0	400	321	262	0	0	0	0	7	5	5	0	0	0	0	0	0	0	1	1	1
38	0	1998	26	1	21	21	18					6039	3194	2697			0		665	673	870			0		673	673	870	0	0	0	0	10	10	8			0		0	0	0			0		1		1
72	1	2001	29	1	11	11	15	18	18	18	18	3388	1900	2300	4000	4200	4200	4200	60	60	60	70	70	70	70	60	60	60	70	70	70	70	2	2	2	2	2	2	2	0	0	1	0	0	0	0	1	1	1
72	1	2001	27	1	35	43	34	23	18	20	20	2300	3000	5400	3845	3804	4095	3700	0	700	700	161	194	290	550	200	200	700	161	194	288	545	4	6	5	5	5	4	4	0	3	1	0	0	0	0	1	1	1
72	1	2004	28	1	7	7	8	7	6	6	6	400	739	800	1233	1080	1080	379	50	0	50	70	0	0	0	0	0	50	70	0	0	0	3	0	2	2	0	0	0	1	0	0	0	0	0	0	0	0	0
72	1	2005	26	1	11	5	62	22	93	93		1500	3504	3600	5500	8000	8000	0	0	0	0		0	0	0	0	0	0	0	0	0	0	0	0	0	0	0	0	0	0	0	0	0	0	0	0	1	1	1
72	1	2004	27	1	5	5	3	3				5800	8000	300	350		0	0	0	0	0			0	0	0	0	0	0	0	0	0	0	0	0	0		0	0	0	0	0	0		0	0	0	0	0
25	0	2005	29	1	7	7						80	70				0		600	667				0		166	166	0	0	0	0	0	5	5				0		3	0				0		1
72	1	2005	28	1	8	8	8	8	1	1	15	2068	2100	2100	3371	6584	6584	2600	0	0	150	160	493	234	183	0	0	150	160	493	234	183	2	3	3	3	3	3	3	0	0	0	0	0	0	0	1	1	1
72	1	2002	29	1	17	25	22	24	30	30	30	1120	2067	1200	1647	2400	2400	2691	424	145	250	300	230	250	250	65	65	75	125	30	50	50	7	7	7	7	12	12	12	4	4	2	0	2	0	0	1	1	1
72	1	1979	20	1	189	180			190	200	228	165000	177075			260000	206704	300390	2771	2641			2000	2200	3000	2641	2641	0	0	2000	2200	2500	37	38			69	48	52	2	2			0	1	0	0	0
42	0	2003	26	1	17	13	16					5269	3709	4520			0		342	204	164			0		164	164	144	0	0	0	0	5	4	5			0		0	0	0			0		1		1
72	1	2005	27	1	12	18	28	28	51	51	34	2600	3000	9000	10154	9820	9820	9177	50	50	881	920	1054	1000	906	50	50	881	920	1054	1000	906	5	2	5	5	5	5	4	0	0	0	1	0	0	3	0	0	1
72	1	2002	33	1	12	12	16	16	16			2100	2854	2610	5566	5200	0		500	500	494	405	400	0		100	100	289	200	50	0	0	7	7	7	7	7	0		3	7	2	0	3	0		1	1	1
35	0	2001	26	1	10	8	8					662	616	707			0		252	162	170			0		16	16	20	0	0	0	0	8	7	7			0		0	0	0			0		1		1
72	1	2000	21	1	16	23	38	58	7	7		230	261	249	84	63	63		2211	943	1927	4113	3741	3460		943	943	1504	2905	2805	3460	0	13	20	32	5	7	6		2	0	2	10	2	0		0	0	1
72	1	1999	29	1	19	20	23	24	28	28	30	2917	2002	3000	4107	4905	4905	4329	0	0	300	300	420	450	370	0	0	300	300	420	450	370	0	0	0	6	6	6	8	0	0	1	0	0	0	0	0	0	1
72	1	2000	22	1	2	2	4	3	3	3	3	900	600	700	500	550	550	500	7	0	0		0	0	0	0	0	0	0	0	0	0	0	0	0	0	0	0	0	0	0	0	0	0	0	0	0	0	0
72	1	1998	27	1	13	14	16	16	16	16		2700	2900	2900	3000	4462	4462	0	122	108	108	185	137	157	150	108	108	108	185	116	120	120	5	5	6	5	5	5	4	1	3	2	2	3	1	0	1	1	1
72	1	2000	26	1	11	12	11	11	11	11	16	700	1238	1561	1600	2489	2489	2991	0	733	700	500	500	500	1311	733	733	700	500	500	500	1311	10	5	4	4	8	5	5	0	0	1	0	5	2	0	1	1	1
72	1	2001	28	1	6	3	3	4	4	4		1500	1100	820	200	446	446	0	150	0	0		60	60	39	0	0	0	0	60	60	39	3	0	0	0	1	1	1	0	1	0	0	1	0	0	1	0	0
72	1	2005	33	1	1	1	3	2	2	2	2	140	160	150	150	170	170	100	0	0	0		0	0	0	0	0	0	0	0	0	0	0	0	0	0	0	0	0	1	0	0	0	0	0	0	0	0	0
72	1	1995	28	1	4	3	3	4	5	5	7	500	600	600	600	600	600	634	0	0	25	30	0	50	51	0	0	25	30	0	50	51	0	0	1	1	1	1	1	0	0	0	0	0	0	0	1	1	1
72	1	1996	28	1	10	7	13	13	13	13	16	3600	3348	6700	5745	5900	5900	5900	0	0	0		0	0	0	0	0	0	0	0	0	0	0	0	0	0	0	0	0	0	0	0	1	0	0	0	1	1	1
72	1	2003	29	1	4	5	5	5	8	8		700	750	900	800	735	735	0	17	17	25	50	0	130	130	17	17	25	50	0	130	130	1	2	2	2	0	3	3	0	0	0	0	1	0	2	0	0	0
72	1	1997	29	1	17	17	17	14	15	15	15	2605	2500	2371	2246	2375	2375	2000	0	0	0		0	0	0	0	0	0	0	0	0	0	0	0	0	0	0	0	0	0	0	0	0	0	0	0	0	0	0
17	0	2005	23	1	3	4						100	130				0		400	400				0		0	0	0	0	0	0	0	2	2				0		0	0				0		1
30	0	1990	21	1	32	32						3649	2444				0		995	854				0		504	504	0	0	0	0	0	15	15				0		6	3				0		1
72	1	1989	27	1	160	158	170	190	207	201	177	25760	23836	29536	24800	44607	26900	25438	1183	1115	1191	1300	2305	1500	1044	1115	1115	1191	1300	2305	1500	1044	17	16	19	20	18	23	17	0	0	0	0	5	1	2	1	1	1
72	1	1991	29	1	20	18	18	20	20	18	18	6700	2000	7200	5900				460					0		0	0	0	0	0	0	0	9					0		1					0		1
72	1	1999	29	1		10	10	8	8	8	8		1200	1800	1600	1650	1650	1700		0	0		0	0	0	0	0	0	0	0	0	0		0	0	0	0	0	0		0	0	0	0	0	0		0	0
48	0	2004	28	1	3	5	7	7				1000	1000	1600	1980		0		20	20	20	15		0		20	20	20	15	0	0	0	1	1	1	1		0		0	0	0	0		0		0		0
52	0	2005	21	1	3	3						150	150				0		30	0				0		0	0	0	0	0	0	0	3	3				0		0	0				0		0
72	1	2001	26	1	27	28	25				18	2476	3303	2500			0	2800	935	1355	1000			0	2500	1000	1000	700	0	0	0	1500	25	25	20			0	16	2	2	0			0	0	1	1	1
72	1	2003	28	1	9	13	8	8	20	20		7272	10471	14878	11217	1360	1360	0	0	0	0		0	0	0	0	0	0	0	0	0	0	0	0	0	0	0	0	0	0	0	0	0	0	0	0	0	0	0
72	1	2000	22	1		145	152	150	150	150	150		845074	920024	1200000	1200000	1000000	962900		0	0		5000	200	300	0	0	0	0	5000	200	300		0	0	1	1	1	1		0	0	0	0	0	0		0	0
72	1	2005	29	1		8	8	8	8	8			550	1000	750	771	771			200	300	200	200	260		200	200	300	200	200	260	0		0	0	0	0	0			1	1	1	2	0			0	0
72	1	2000	23	1	159	177	136	160	150	150	150	11167	13397	15400	14452	14580	14580	14580	0	0	0		0	0	0	0	0	0	0	0	0	0	0	0	0	0	0	0	0	0	0	0	0	0	0	0	0	0	0
72	1	2000	33	1	23	18	21	19	24	24	16	1609	2002	2219	2200	2353	2353	2318	93	865	900	1000	1694	993	1329	370	370	300	400	972	93	495	12	6	9	9	6	4	5	5	0	0	0	9	2	1	1	1	1
72	1	2005	26	1	6	6	15	30	4	4		400	379	379	35000	1000	1000	0	100	300	103	200	100	200	200	100	100	103	200	100	200	200	3	4	4	3	0	3	3	8	8	4	4	0	10	2	0	0	0
72	1	2005	29	1	13	15	14	13	13	13	30	2700	2100	2800	3115	2800	2800	2927	183	180	152	143	205	213	126	80	80	152	143	120	128	126	3	3	3	4	4	4	5	2	0	0	0	0	1	2	1	1	1
72	1	2003	33	1	30	31	58	58	78	78		3742	6277	8676	10070	13500	13500	17723	158	225	160	300	450	2000	2000	225	225	60	100	200	300	300	1	1	1	5	5	6	6	0	1	0	0	0	0	3	1	1	1
72	1	2003	25	1	4	2	2	3	4	4	3	400	400	700	500	800	800	729	0	0	0		0	0	0	0	0	0	0	0	0	0	0	0	0	0	0	0	0	0	0	0	0	0	0	0	0	0	0
72	1	1998	26	1	68	69	64	59	59	59	50	12689	9285	8858	7971	6312	6312	4486	1602	1685	1410	1090	591	612	682	1685	1685	1410	1090	591	612	682	32	32	28	19	16	16	12	0	0	0	2	0	0	0	1	1	1
72	1	1996	27	1	57	67	83	99	114	114	121	11545	11132	20500	24900	27300	27300	33000	805	750	887	1279	500	500	700	750	750	887	1279	500	500	700	22	21	21	21	29	27	27	4	1	2	2	0	0	0	0	0	0
72	1	1995	10	1	10	10	15	10	19		19	1300	1250	1850	2000	2700	0	2700	0	0	0		0	0	0	0	0	0	0	0	0	0	0	0	0	0	0	0	0	0	1	0	0	0	0	0	0	0	1
72	1	1999	26	1	39	47	47	57	63	63	70	7396	9492	9482	8853	10070	10070	8000	1066	877	870	962	990	990	1000	877	877	870	962	990	990	1000	15	20	20	21	20	20	23	1	2	0	2	3	3	0	1	1	1
72	1	2004	33	1	20	22	35	35				1354	2345	2400	3400		0		0	23	25	257		0		23	23	25	257	0	0	0	0	1	2	2		0		3	1	5	7		0		0	0	0
72	1	2005	33	1	13	10	11	11			19	698	187	336	1229		0	753	0	0	95	100		0	74	0	0	95	100	0	0	74	0	5	5	5		0	6	0	0	0	0		0	0	1	1	1
72	1	1995	25	1	8	12	20	30	35	35		1800	1800	3300	4200	4500	4500	4868	200	0	0		0	0	0	0	0	0	0	0	0	0	0	0	0	0	0	0	0	0	0	0	0	0	0	0	1	1	1
72	1	1996	29	1	4	10	6	6	5	5	5	1000	1000	1000	600	400	400	400	0	0	0		0	0	0	0	0	0	0	0	0	0	0	0	0	0	0	0	0	0	0	0	0	0	0	0	0	0	0
72	1	2003	27	1	22	26	44	44	58	58	48	4210	3740	8900	13000	9500	9500	5200	552	546	472	500	700	150	200	386	386	472	500	700	150	200	9	10	30	11	15	10	6	4	4	1	0	0	1	1	1	1	1
72	1	1994	28	1		7	8	8	9	9			400	450	500	700	700	0		0	0		0	0	0	0	0	0	0	0	0	0		0	0	0	0	0	0		0	0	0	0	0	0		0	0
72	1	1998	29	1	14	15	28	18	18	18	18	1500	3200	3500	3500	5000	5000	5900	0	0	75	100	100	100	100	0	0	75	100	100	100	100	0	0	3	3	3	3	3	0	0	0	0	0	0	0	0	0	1
72	1	1998	26	1	19	20	30	46	64	64	64	1440	1430	1900	2557	3500	3500	3700	10	10	30	38	40	40	55	10	10	30	38	40	40	55	1	1	1	1	1	1	1	0	0	0	0	1	1	0	1	1	1
72	1	2000	22	1	18	18	21	27	30	30	30	5700	4919	6500	8316	8605	8605	1020	94	106	61	70	20	20	20	106	106	61	70	20	20	20	2	2	2	2	3	3	3	0	0	0	0	0	0	0	1	1	0
72	1	1996	26	1	28	28	17	16	16	16	10	3531	4984	5300	5328	5200	5200	2500	1000	1000	200	100	100	90	70	800	800	200	100	100	90	70	5	5	5	4	4	3	3	0	0	0	0	0	0	0	1	1	1
72	1	2000	29	1	13	17	24		45	45	45	2754	2842	3000		5097	5097	5097	604	116	170		0	0		124	0	0		0	0	0	5	7	7		16	16		0	0	0		0	0		1	1	1
72	1	2000	26	1	80	80	99	105	115	115	115	12000	17634	28191	32840	27300	27300	27300	650	540	630	1116	400	400	400	300	300	450	916	200	200	200	11	12	15	15	10	10	10	2	2	3	2	0	0	0	1	1	1
72	1	2002	33	1	12	11	21	14	11	11	6	1800	2344	2000	2100	2000	2000	2300	200	250	250	250	250	230	200	250	250	235	230	230	230	200	3	5	5	5	5	5	5	1	1	0	0	0	2	0	1	1	1
72	1	2004	22	1	3	3	3	3	5	5		550	690	700	400	400	400	0	0	0	0		0	0	0	0	0	0	0	0	0	0	0	0	0	2	0	0	0	0	2	2	2	0	0	0	1	1	1
72	1	1999	33	1	8	9	9	6			12	2700	1700	2322	1900		0	1335	0	87	108	100		0	200	42	42	20	100	0	0	200	0	3	5	2		0	5	0	0	0	1		0	1	0	0	0
72	1	2003	26	1	20	20	24	28	45	45	33	13000	8483	7300	1169	11777	11777	10059	800	754	1245	324	320	4780	4319	754	754	156	324	320	628	319	5	5	6	5	6	5	6	2	1	0	6	4	1	0	1	1	1
72	1	2004	27	1	2	1	1		1	1		300	320	320	300	330	330		0	0	0		35	35		0	0	0	0	35	35	0	0	0	0	0	1	1		0	0	0	0	0	0		0	0	0
72	1	1977	32	1	8	5	5	5	5	5	5	600	600	600	600	650	650	650	0	0	0		0	0	0	0	0	0	0	0	0	0	0	0	0	0	0	0	0	0	0	0	0	0	0	0	0	0	0
72	1	1989	25	1	3	3	3	3	3	3	3	300	300	300	300	350	350	350	0	0	0		0	0	0	0	0	0	0	0	0	0	0	0	0	0	0	0	0	0	0	0	0	0	0	0	0	0	0
30	0	2001	25	1	4	2	2					453	800	800			0		0	0	0			0		0	0	0	0	0	0	0	2	1	1			0		0	0	0			0		1		1
72	1	2003	30	1	10	10	11	30	40	40		900	900	900	3200	1200	1200		0	0	0		0	0		0	0	0	0	0	0	0	0	0	0	0	0	0		0	0	0	0	0	0		0	0	0
72	1	1989	27	1	8	8	8	10	9	9	9	1000	800	700	900	900	900	1400	0	0	0		0	0	0	0	0	0	0	0	0	0	0	0	0	0	0	0	0	0	0	0	0	0	0	0	0	0	0
72	1	2005	30	1	5	10	13	13	13			600	1040	1518	1120	1700	0		0	0	0		0	0		0	0	0	0	0	0	0	0	0	0	0	0	0		0	0	0	0	0	0		0	0	0
17	0	2001	20	1	1	1						100	100				0		10	0				0		0	0	0	0	0	0	0	0	0				0		0	0				0		0
72	1	1989	26	1	4	9	3	3	3	3	3	506	1008	1000	617	518	518	800	0	0	0		0	0	0	0	0	0	0	0	0	0	0	0	0	0	0	0	0	0	0	0	0	0	0	0	1	1	1
72	1	1999	33	1	16	16	23	27	44	44	20	3300	5200	4290	4543	5430	5430	4900	110	230	453	423	635	630	600	50	50	453	423	635	630	600	5	5	5	5	5	5	5	0	3	0	0	0	3	0	0	0	1
72	1	1996	27	1	47	69	65	60	60	60		5800	8582	11000	9409	9409	9409	0	0	499	450	500	500	750	750	499	499	450	500	500	750	750	7	5	10	7	7	12	12	0	2	0	0	0	0	0	1	1	1
33	0	2000	26	1	21	18						2942	453				0		416	475				0		274	274	0	0	0	0	0	9	8				0		4	5				0		1
72	1	1996	28	1	8	11	11	11	11	11		2841	3076	3076	3346	2014	2014		0	35	300	445	80	211		35	35	300	445	80	211	0	0	2	2	2	3	3		0	0	0	1	0	0		0	0	0
72	1	1997	29	1	29	29	29	27	27	27	33	3500	3706	3800	4000	4250	4250	3246	320	350	200	200	200	200	745	240	240	100	200	200	200	745	5	8	0	8	8	8	7	0	0	1	3	0	0	3	1	1	1
50	0	1999	10	1	26	28	19	17				8000	9346	8400	7000		0		0	0	0			0		0	0	0	0	0	0	0	0	0	0	0		0		0	0	0	0		0		0		0
48	0	2000	29	1	7	7	10	6				900	941	910	2500		0		470	250	30	500		0		150	150	10	500	0	0	0	1	1	1	2		0		0	1	2	3		0		1		1
72	1	2000	26	1	46	49	324	268	328	328	328	39869	49863	40873	41095	40084	40084	19069	878	1274	1290	2225	1804	1630	1553	1274	1274	1290	1425	1584	1630	1553	19	24	23	26	23	22	20	0	1	11	12	0	0	6	1	1	1
72	1	2000	26	1	45	48	51	54	59		42	11000	11463	12154	13000	12012	0	10079	0	0	0	1435	2597	0	1874	0	0	0	800	1597	0	925	0	0	0	24	16	0	16	7	10	0	0	1	0	0	1	1	1
72	1	2004	28	1		5	5	15					1200	1200	1002		1002	0		85	85	100		10	0	85	85	85	100	0	10	0		2	2	2		0	0		0	0	2		1	0		1	1
72	1	2003	29	1	7	6	6	6	6	6	6	300	237	237	567	684	684	820	300	230	222	369	312	326	290	102	102	72	0	38	96	90	4	4	4	3	2	4	4	0	1	1	1	1	3	1	1	1	1
72	1	2002	33	1	1	3	3	3	3	3	3	50	100	200	200	300	300	360	0	0	0		0	0	0	0	0	0	0	0	0	0	0	0		0	0	0	0		0	0	0	0	0	0
72	1	1973	25	1	142	141	136	139	185	185	270	30000	35566	31411	38450	58000	58000	85145	0	0	914	928	1768	1876	2250	0	0	914	928	1768	1876	2250	32	32	27	24	28	43	51	0	0	0	0	0	0	0	0	0	0
72	1	2003	33	1	3	3	1		1	1	1	100	100	100	100	100	100	100	0	0	0		0	0	0	0	0	0	0	0	0	0	0	0	0	0	0	0	0	0	0	0	0	0	0	0	0	0	0
72	1	1979	26	1	181	206	1400	600	600	600	400	29020	119251	238600	234196	220000	220000	348316	0	0	1150	3000	3300	3420	3500	0	0	1150	3000	3300	3420	3500	38	43	40	40	40	40	28	0	0	10	0	0	0	0	1	1	1
72	1	1993	31	1		18	16	16	13	13	13		4500	4500	4000	2203	2203	2203		300	300	340	300	300	300	60	60	60	100	100	300	300		5	4	4	4	4	4		0	0	0	0	0	0		1	0
72	1	1997	26	1		381	380	385	246	235	235		14912	15000	17000	12000	24575	24575		0	0	720	390	0	0	0	0	0	690	360	0	0		0	0	0	0	0	0		0	0	0	0	0	0		1	0
72	1	1997	29	1		25	21	25	19	19	19		12000	6497	10400	4504	4504	99		0	100	200	200	200	200	0	0	100	200	200	200	200		4	4	4	3	3	3		2	0	0	2	0	0		0	1
72	1	1992	27	1	8	9	11	9			11	900	2300	2850	1500		0	2588	0	0	0	300		0	100	0	0	0	300	0	0	100	0	0	0	2		0	2	0	0	0	0		0	0	0	0	0
72	1	1978	33	1		378	512	512	491	491	491		143197	141696	160000	285184	285184	285184		0	100	100	3786	276	276	0	0	100	100	3786	276	276		41	41	41	41	8	8		0	0	0	0	3	0		1	1
46	0	1999	20	1	12	18	20					5213	5807	5806			0		460	459	537			0		429	429	207	0	0	0	0	2	4	4			0		0	4	8			0		0		1
72	1	2004	20	1	6	5	5	5	5	5		106	50	580	900	1162	1162	0	60	170	80	276	290	290	290	170	170	80	80	94	94	94	5	4	4	3	3	3	3	1	2	0	0	1	1	0	1	1	1
72	1	2000	26	1	25	25	27	35	46	46	33	8417	8871	8800	3000	3200	3200	2360	1979	0	750	1050	1250	750	700	0	0	750	750	750	750	700	21	20	22	25	26	17	18	1	0	1	2	0	0	0	1	1	1
72	1	1994	29	1	6	6	5	5	9	9	9	1456	1422	1500	1500	1400	1400	1600	0	0	0		0	0	0	0	0	0	0	0	0	0	0	0	0	0	0	0	0	0	0	0	0	0	0	0	0	0	0
72	1	1997	25	1		12	9	14	8	8	8		1911	1950	2600	3000	3000	187		0	0		130	0	0	0	0	0	0	130	0	0		0	0	0	3	0	0		0	0	0	0	0	0		0	0
72	1	2000	27	1	13	9	10	9	9	9	10	11914	1280	1293	1570	1700	1700	1480	0	130	92	135	130	108	102	130	130	71	90	90	108	102	5	5	4	4	4	4	4	0	0	0	0	0	0	0	1	1	1
72	1	2002	28	1	1	2	2	2	1			350	450	320	320	320	0		0	20	20		0	0		20	20	20	0	0	0	0	0	0	0	0	0	0		0	0	0	0	0	0		0	0	0
72	1	1997	26	1	26	38	39	39			60	3820	5600	5600	10468		0	9858	989	989	1400			0	30	989	989	0	0	0	0	28	13	25	25	25		0	28	0	1	0	0		0	0	1	1	1
72	1	2004	20	1		2	5	5		4			500	500	500		600	0		260	260	334		120	120	30	30	30	84	0	120	120		2	4	3		2	2		0	0	0		1	0		0	0
72	1	2003	27	1	8	8	10		15	15	13	2400	3000	4200		4500	4500	4500	74	100	12		1530	1530	1000	100	100	12	0	500	500	500	2	3	4		7	7	7	1	2	0		0	0	0	1	1	1
72	1	2001	30	1	33	33	33	33	53	53	53	6000	5385	7499	7894	8600	8600	7500	24	150	150	238	250	250	250	150	150	150	238	250	250	250	5	5	5	5	7	7	7	0	0	0	0	0	0	0	1	1	1
72	1	2003	33	1	11	11	20	17	9	9	13	1958	273	701	700	750	750	900	400	400	80	40	0	327	320	300	300	0	40	0	327	320	1	2	3	2	2	4	3	0	0	0	0	0	1	2	1	1	1
72	1	2004	30	1	286	291	341	244	244			29020	29020	29020	29050	29050	0		0	0	0		0	0		0	0	0	0	0	0	0	0	0	0	0	0	0		0	0	0	0	0	0		0	0	0
72	1	1997	25	1	5	5	4	3	4	4	6	1000	800	637	800	1000	1000	1000	150	150	0		0	0	0	150	150	0	0	0	0	0	0	0	0	0	0	0	0	0	0	0	0	0	0	0	0	0	0
72	1	2004	33	1	7	6	5	6		4	5	650	700	1001	1011		1011	1111	35	200	490	490		600	600	200	200	200	200	0	200	180	2	4	2	4		4	0	3	0	0	1		0	5	0	1	1
72	1	2000	25	1	8	7	14	13	13	13	18	1729	1470	2300	4000	4000	4000	3891	0	0	0		0	0	0	0	0	0	0	0	0	0	0	1	0	0	0	0	0	0	0	0	0	0	0	0	1	1	1
72	1	1976	33	1		90	92	99	106	106	106		58252	58000	58000	46485	46485	35565		1100	1100	1100	200	200	230	1100	1100	1100	1100	200	200	230		5	5	4	4	10	10		0	0	0	0	0	0		0	0
61	0	1992	13	1	48	51	51		45			3700	4137	6300		3500	0		0	0	0		0	0		0	0	0	0	0	0	0	0	0	0		0	0		0	0	0		0	0		0		0
72	1	1999	26	1	151	151	176	219	219	216	216	22744	77169	83188	111812	111812	202747	202747	1318	719	1720	3414	3414	3414	3414	719	719	1720	3414	3414	3414	3414	0	5	6	10	10	10	10	0	1	1	0	0	0	0	1	1	1
72	1	2000	10	1	50	50	70	50	48		48	7150	7956	8500	9000	9178	0	8100	200	200	0		0	0	0	0	0	0	0	0	0	0	0	0	0	0	0	0	0	0	0	0	0	0	0	0	1	1	1
72	1	1984	33	1	58	69	72	78	80	80	80	22888	23844	21627	30000	33000	33000	40304	169	234	328	500	500	350	492	50	50	144	200	200	150	332	4	5	8	7	7	8	7	1	2	2	1	0	0	0	0	0	0
72	1	2002	20	1		4	3	3	3	3	4		361	300	108	153	153	270		74	25	46	55	55	80	24	24	10	34	43	43	9		2	1	1	2	2	2		0	1	0	0	1	2	0	1	1
72	1	1997	26	1		36	45	55	65	65	66		4873	11349	10438	7298	7298	7321		451	451	444	444	400	234	451	451	451	444	444	400	234		12	15	14	14	14	16		4	0	0	0	0	0	0	1	1
33	0	1998	16	1		1							22				0			0				0		0	0	0	0	0	0	0		0				0			0				0		0
72	1	2003	27	1		24	19	19	19	19	29		2270	350	400	3000	3000	2800		708	50	70	70	200	350	458	458	50	70	70	200	350		0	2	4	4	4	4		1	0	0	0	1	0	0	0	0
72	1	1997	28	1		24	24	47	77	77	80		1000	8272	16200	18900	18900	18000		500	600	600	600	1000	1000	250	250	600	600	600	1000	1000		5	5	10	10	13	13		10	0	0	0	0	0	0	1	1
72	1	2000	29	1		3	3	4	4	4			500	500	530	550	550	0		0	50		0	0	0	0	0	50	0	0	0	0		1	1	0	0	0	0		0	0	0	0	0	0	0	0	0
72	1	2002	21	1		278	312	28	9	9	14		83100	80000	98400	98400	98400	98400		1726	500	600	600	600	780	1726	1726	500	600	600	600	780		6	7	9	9	9	11		4	4	0	0	0	0	0	0	0
72	1	2000	27	1		10	10	10	10	10	10		1471	1547	2453	1944	1944	1049		10	0	70	197	134	208	10	10	0	10	137	134	208		0	0	3	3	3	4		0	2	0	0	0	0	0	1	1
72	1	1997	28	1		6	5	6	7	7			1200	1800	900	900	900	0		0	0		0	150	50	0	0	0	0	0	120	20		0	0	0	3	3	3		0	0	1	0	0	0	0	0	0
72	1	1989	25	1		1	1	1	1	1	2		70	70	30	30	30	36		0	0		0	0	38	0	0	0	0	0	0	38		0	0	0	0	0	0		0	0	0	0	0	0	0	0	0
54	0	1999	25	1		16	17	20					5229	5518	7077		0			121	100	108		0		121	121	100	108	0	0	0		5	5	5		0			0	0	0		0		0		1
72	1	1994	25	1		2	2	2	2	2	2		150	160	200	250	250	100		0	0		0	0	0	0	0	0	0	0	0	0		0	0	0	0	0	0		0	0	0	0	0	0	0	0	0
72	1	2003	29	1		4	6	4	4	4			1500	1800	1500	1528	1528	0		0	200	20	40	40	180	0	0	200	20	40	40	180		1	1	1	4	4	4		0	0	0	0	0	0	0	0	0
72	1	2004	20	1		3	3	3	3	3			210	250	250	890	890			0	0		0	0		0	0	0	0	0	0	0		0	0	0	0	0			0	0	0	0	0		0	0	0
72	1	2004	25	1		5	8	10	10	10	10		1600	8000	12000	1500	1500	900		0	0		0	0	0	0	0	0	0	0	0	0		0	0	0	0	0	0		1	1	0	0	0	0	0	1	1
72	1	1990	29	1		5	8	10	6	6	7		1100	1200	1300	1500	1500	1500		0	0		0	0	20	0	0	0	0	0	0	20		0	0	0	0	0	1		1	0	0	0	0	4	0	1	1
30	0	2005	27	1		6							500				0			0				0		0	0	0	0	0	0	0		0				0			0				0		0
72	1	1995	33	1		5	5	4	3	3	3		600	600	600	500	500	500		0	0		0	0	0	0	0	0	0	0	0	0		0	0	0	0	0	0		0	0	0	0	0	0	0	0	0
72	1	2000	20	1			24	24	43	43	43			0	16643	20000	20000	20000			160	160	160	160	160	0	0	160	160	160	160	160			2	6	10	6	6			0	0	0	2	0	0		1
72	1	2001	22	1			8	8	9	9	9			270	1000	1100	1100	1200			0		0	0	0	0	0	0	0	0	0	0			0	0	0	0	0			0	0	0	0	0	0		0
72	1	2004	25	1			5	7	7	7	12			1400	2159	1850	1850	2500			0		0	0	0	0	0	0	0	0	0	0			0	0	0	0	0			0	0	0	0	0	0		0
72	1	2001	20	1			4	3	3	3	3			500	400	500	500	500			105	105	105	105	105	0	0	70	70	70	70	70			3	2	2	2	2			0	0	0	0	0	0		1
72	1	2005	25	1			3	3	3	3	2			360	1000	900	900	600			0		0	0	0	0	0	0	0	0	0	0			0	0	0	0	0			0	0	0	0	0	0		0
72	1	2005	27	1			20	23	18	18	30			2000	3000	4400	4400	4400			0	73	110	144	100	0	0	0	63	100	100	50			0	3	3	4	4			0	0	0	0	0	0		1
72	1	1997	27	1			72	78	87	87	87			15438	12862	11300	11300	11033			0		15	156	156	0	0	0	0	15	156	156			0	0	5	5	5			0	0	0	0	0	0		1
72	1	1994	10	1			430	422	345	345	345			370000	370000	380000	30000	30000			0	2500	2550	2550	2550	0	0	0	2450	2500	2500	2500			0	16	40	40	40			5	5	0	0	0	0		0
72	1	1999	25	1			5	6	4	4	4			0	0	600	600	600			0		0	0	0	0	0	0	0	0	0	0			0	0	0	0	0			0	0	0	0	0	0		0
72	1	2001	22	1			8	8	12	12				3000	3500	3000	3000	0			0		100	100	100	0	0	0	0	100	100	100			0	0	3	3	3			0	0	0	0	0	0		0
72	1	2005	29	1			18	10	10	10	13			1611	1759	4300	4300	4000			0		0	0	0	0	0	0	0	0	0	0			0	0	0	0	0			1	0	0	0	0	0		1
72	1	1997	25	1			17	17	18	18	17			2788	2945	3000	3000	2900			0		0	0	0	0	0	0	0	0	0	0			0	0	0	0	0			0	0	0	0	0	0		0
72	1	2002	27	1			44	48	57	57	45			6624	7314	6404	6404	765			503	600	448	435	600	0	0	488	600	448	435	600			11	13	11	9	9			0	2	0	0	0	0		0
72	1	2001	27	1			3	2	2	2	3			100	1100	1100	1100	100			0		0	0	0	0	0	0	0	0	0	0			0	0	0	0	0			0	0	0	0	0	0		0
72	1	1998	27	1			3	3	3	3	3			500	150	180	180	250			0		0	0	120	0	0	0	0	0	0	120			0	0	0	0	0			0	0	0	0	0	0		0
57	0	2002	20	1					2							500	0						0	0		0	0	0	0	0	0	0					0	0						0	0		0
72	1	1989	20	1				3	3	3	3				1500	1500	1500	1700			0	0	0	0	0	0	0	0	0	0	0	0			0	0	0	0	0				0	0	0	0	0
72	1	1991	29	1			16	20	20	20	20			1500	1500	1370	1370	2038			0		0	0	0	0	0	0	0	0	0	0			0	0	0	0	0			0	0	0	0	0	0		0
72	1	1996	28	1			25	24	23	23	24			4623	3629	4125	4125	7858			150		144	159	156	0	0	150	0	144	159	156			5	5	4	4	4			0	0	0	0	0	0		1
72	1	2001	28	1			31	27	27	27	20			5600	3530	2900	2900	1400			500	500	500	200	200	0	0	300	400	400	100	100			6	6	6	6	6			0	0	0	0	0	0		1
72	1	2003	29	1			5	5	5	5	5			70	120	125	125	140			0		0	0	0	0	0	0	0	0	0	0			0	0	0	0	0			1	1	0	0	0	0		0
72	1	1997	29	1			20	22	21	21	22			2500	3500	3767	3767	4132			120	120	73	73	146	0	0	120	120	73	73	146			5	5	5	5	5			2	0	0	0	0	0		1
72	1	1999	26	1			17	17	20	20	9			2600	5066	2690	2690	2926			920	564	430	473	303	0	0	520	264	200	163	123			7	7	6	7	5			3	0	2	1	3	0		1
72	1	1995	27	1			21	30	27	27	29			400	2965	3300	3300	2875			70	250	250	250	418	0	0	0	0	250	250	418			3	5	5	5	5				0	0	0	0	0		0
72	1	2002	13	1			4	4	4	4	4			100	110	120	120	110			0		0	0	0	0	0	0	0	0	0	0			0	0	0	0	0			0	0	0	0	0	0		0
72	1	1998	29	1			91	81		94	94			18005	23809		31612	32000			854	500		500	500	0	0	854	500	0	500	500			10	10		10	10			1	2		0	1	0		1
72	1	1999	28	2			140	172	128	93	93			15000	22809	25070	10174	10200			700	1394	1373	1100	1200	0	0	700	621	600	500	600			12	14	12	10	10			0	5	0	0	0	0		1
72	1	1994	28	2			5	5	3	3				800	870	800	800	0			80		0	0	0	0	0	80	0	0	0	0			1	1	0	0	0			0	1	0	0	0	0		0
72	1	2002	27	2			8	8	16	16	8			1400	1715	1076	1076	1821			28	30	30	0	25	0	0	28	30	30	0	25			1	1	8	8	1			0	0	0	0	1	0		1
72	1	2003	28	2			6	6	8	8	8			840	1672	1700	1700	1349			70	153	247	245	342	0	0	70	73	167	167	162			4	4	3	3	3			0	0	0	0	0	0		1
72	1	1989	29	2			27	29	31	31	41			5200	5759	5547	5547	6280			500	638	500	350	350	0	0	200	638	500	350	350			2	3	7	7	8			0	0	0	0	1	0		1
72	1	2000	29	2			8	5	6	6	10			800	913	900	900	1020			84	154	160	0	0	0	0	84	54	60	0	0			3	3	3	3	3			0	1	2	0	0	0		0
62	0	2003	28	2			8	9	8					1367	1027	1700	0				350	157	150	0		0	0	0	77	70	0	0			4	4	3	0				0	2	2	0		0		0
72	1	1998	28	2			280	205	290	230	230			63500	33809	18340	7211	6552			200	250	303	180	0	0	0	200	250	250	150	0			4	3	2	2	0			18	2	2	1	0	0		1
72	1	2002	29	2			13	12	13	13				2600	3600	1667	1667	0			60	200	0	212	300	0	0	60	200	0	100	100			2	2	3	3	2			0	0	0	0	0	0		1
72	1	1999	28	2			60	45	38	38	60			12000	9261	11688	11688	12168			2000	3000	2298	2500	2500	0	0	1200	1500	798	800	800			8	5	6	6	7			0	0	0	0	0	0		1
72	1	2003	26	2			148	282	282	282	280			35022	47500	43800	43800	71452			2468	4134	4000	9576	9800	0	0	1402	3068	3000	8306	8600			25	52	52	42	40			3	5	5	9	0	0		0
72	1	2003	26	2			36	76	97	97	76			5018	8733	9503	9503	9800			300	300	774	814	815	0	0	150	100	414	414	400			3	3	5	5	5			0	0	0	0	0	0		1
72	1	2004	28	2			3	3	4	4	5			1000	1020	1100	1100	1500			600	289	221	221	135	0	0	200	47	40	50	35			2	2	3	3	3			2	0	0	0	0	0		1
72	1	2004	26	2			12	15	21	21	25			1800	615	200	200	130			100	485	900	0	0	0	0	100	185	600	0	0			3	5	6	7	7			1	10	4	2	0	0		1
72	1	2000	26	2			5	5	5	5				300	75	300	300				100		0			0	0	0	0	0	0	0					0	0						3	0		0
55	0	2001	28	2			31	31	35					5800	2733	2800	0				700	700	600	0		0	0	200	200	200	0	0			5	5	10	0				0	0	0	0		0		1
72	1	2005	27	2			10	8	7	7	2			1000	823	900	900	1068			0	353	30	0	0	0	0	0	64	20	0	0			0	2	2	2	0			0	1	1	0	0	0		1
72	1	2000	27	2			150	145	173	173	202			9175	9797	9700	9700	7809			300	230	230	330	320	0	0	300	200	200	300	300			5	5	5	5	5			1	0	0	1	1	0		1
69	0	1987	23	2			38	32	48					20600	8864	8600	0				0		0	0		0	0	0	0	0	0	0			0	0	0	0				0	0	0	0		0		0
72	1	2001	28	2			77	90	90	90	95			19043	19997	19000	19000	27146			1866	110	1200	1300	1583	0	0	1166	110	1200	1300	1583			14	14	14	14	15			3	4	0	0	0	0		1
72	1	2004	26	2			72	72	54	54	44			35500	43582	44349	44349	39157			0		0	0	0	0	0	0	0	0	0	0			0	0	0	0	0			0	0	0	0	0	0		1
72	1	2003	26	2			35	46	33	33	40			3437	3693	6817	6817	10800			0	590	590	500	350	0	0	0	200	200	200	150			0	4	6	6	6			0	1	0	0	0	0		1
72	1	1993	30	2			53	53	58	58	65			2400	3016	3375	3375	4130			800	160	140	150	200	0	0	300	120	100	100	100			5	3	3	3	3			1	0	0	0	0	0		1
72	1	1980	27	2			9	38	43	43	43			1100	2270	6127	6127	6000			0	530	659	700	700	0	0	0	500	629	650	650			0	3	4	4	4			0	0	1	1	1	0		1
72	1	2004	26	2					38	38	38			6000	8000	7203	7203	5507			700	1000	1000	1500	1400	0	0	300	400	400	500	500			6	5	6	6	6					0	0	0	0
72	1	2003	28	2			20	34	24	24	24			4000	7122	7842	7842	6711			500	394	562	500	500	0	0	100	194	416	400	400			3	6	8	8	8			0	3	2	0	0	0		1
72	1	2002	25	2			17	20	14	14	14			2500	2500	2000	2000	2300			0		0	0	0	0	0	0	0	0	0	0			0	0	0	0	0			0	0	0	0	0	0		1
72	1	2001	28	2			15	16	15	15	14			800	780	3713	3713	667			0		0	0	0	0	0	0	0	0	0	0			0	0	0	0	0			0	0	0	0	0	0		0
72	1	2004	26	2			90	70	69	69	45			5400	7018	7000	7000	3704			500	652	300	300	300	0	0	500	652	300	300	300			5	4	5	5	3			0	0	0	0	0	0		1
72	1	1996	28	2			9	8	7	7				1300	2738	3900	3900	0			0		0	0	0	0	0	0	0	0	0	0			0	0	0	0	0			0	0	0	0	1	0		1
72	1	1989	28	2			7	7	5	5				2200	1065	500	500	0			30	20	30	40	0	0	0	30	20	30	40	0			1	1	1	1	1			0	0	0	0	0	0		1
72	1	1993	29	2			75	115	115	115	118			42000	33164	24600	24600	26255			120	650	660	600	700	0	0	30	610	610	550	560			15	17	19	6	5			3	4	4	1	0	0		0
72	1	2004	28	2			36	47	32	32	40			10100	6500	4400	4400	5000			900		2000	2500	2500	0	0	300	0	1000	1200	1200			17	21	19	24	24			4	3	5	2	0	0		1
72	1	2004	28	2			9	10	13	13	11			4279	4058	3200	3200	3200			0		0	0	0	0	0	0	0	0	0	0			0	0	0	0	0			0	0	0	0	0	0		0
72	1	2003	29	2			6	6	9	9	9			980	77	1570	1570	1800			0		0	0	0	0	0	0	0	0	0	0			0	0	0	0	0			1	3	0	0	0	0		1
72	1	2004	28	2			20	23	30	30	35			5398	5489	5000	7500	7600			715	770	500	500	500	0	0	250	270	200	200	200			11	10	7	7	7			0	0	0	0	1	0		1
72	1	2005	28	2			20	19	30	30	26			2762	2810	2700	2700	2970			400	300	800	700	700	0	0	100	100	400	300	300			6	5	4	4	3			3	2	2	1	0	0		1
72	1	2001	28	2			19	14	35	35	35			3060	2500	2400	2400	2400			834		400	520	520	0	0	834	0	100	160	160			6	4	3	3	3			3	0	1	0	0	0		1
72	1	2005	27	2			7	8	14	14	13			930	963	1000	1000	1817			166	230	300	250	300	0	0	166	230	300	250	300			4	4	5	5	6			0	2	1	0	0	0		0
72	1	2001	26	2			15	8						4000	400	452	452	373			0		0	0		0	0	0	0	0	0	0			0	0	0	0				1	0		0		0		1
72	1	2004	28	2			50	52	56	56				512	637	6000	6000	0			50	800	1100	1100	1000	0	0	30	100	400	400	700			4	4	6	6	6			0	0	1	0	0	0		1
72	1	1996	29	2			12	14	17	17	17			0	1830	3400	3400	3319			45	100	100	150	150	0	0	20	100	100	150	150			3	3	3	3	3			0	0	2	0	1	0		1
72	1	2001	24	2			48	56	76	76	85			15396	20773	23000	23000	21469			160	150	150	150	491	0	0	160	150	150	150	491			4	5	10	10	6			0	0	0	0	0	0		1
72	1	2005	29	2			9	9	10	10				420	1897	1500	1500	0			140	140	105	185	230	0	0	30	30	5	55	80			3	5	5	5	5			0	1	1	3	2	0		0
72	1	2005	27	2			3	3	4	4	4			490	550	1000	1000	1000			38		0	0	0	0	0	38	0	0	0	0			1	2	2	2	2			1	0	0	1	1	0		1
72	1	2003	28	2			8	7	7	7	7			1928	1110	1100	1100	1502			162	294	294	300	0	0	0	162	294	294	300	0			3	3	3	3	3			2	3	0	2	0	0		1
72	1	2003	29	2			9	9	5	5	2			1100	1300	1500	1500	250			100	200	250	0	0	0	0	100	10	20	0	0			3	3	3	3	0			3	3	2	1	0	0		0
66	0	2005	29	2			25	25	30	36				2670	3280	3400	3400				73	200	140	150		0	0	73	200	140	150	0			6	6	4	4				0	0	0	0		0		0
72	1	1998	28	2			11	12	13	13	14			1498	2045	1409	1409	2300			91	167	52	60	80	0	0	91	167	52	60	80			2	2	2	2	2			2	3	9	1	2	0		1
72	1	2000	30	2			192	220	265	265	230			97885	142829	122000	133000	158699			0		0	0	0	0	0	0	0	0	0	0			0	0	0	0	0			0	0	0	0	0	0		0
72	1	1999	26	2			4	3	4	4	4			300	150	300	300	780			10	70	0	0	0	0	0	5	20	0	0	0			1	2	0	0	0			0	0	0	0	0	0		1
72	1	2005	28	2			18	10	17	17	17			2200	4400	4500	4500	6800			90	200	150	150	200	0	0	90	200	150	150	200			4	3	2	2	2			1	1	0	1	2	0		1
72	1	1999	29	2			6	5	5	5	5			450	600	600	600	650			0		0	0	0	0	0	0	0	0	0	0			0	0	0	0	0			0	0	0	0	0	0		0
72	1	1994	29	2			78	78	90	90	106			11993	15000	15000	15000	16107			0		0	0	0	0	0	0	0	0	0	0			0	0	0	0	0			0	0	0	0	0	0		0
72	1	1999	29	2			46	40	40	40	40			9900	13000	13500	13500	8214			0		0	0	0	0	0	0	0	0	0	0			0	0	0	0	0			0	2	0	0	0	0		0
72	1	2005	29	2			10	12	12	12				1500	1600	3500	3500	0			0		0	0	0	0	0	0	0	0	0	0			0	0	0	0	0			0	0	0	0	0	0		1
72	1	1999	28	2			22	23	21	21	21			7172	9414	6183	6183	7000			36	39	39	40	0	0	0	36	39	39	40	0			1	1	1	1	1			1	0	0	0	0	0		1
72	1	2005	27	2			8	8	4	4	4			1500	1500	950	950	1100			60	70	70	80	80	0	0	60	70	70	80	80			2	2	2	2	2			1	1	0	0	0	0		1
72	1	1991	28	2			23	21	19	19	16			10000	5000	8000	8000	9500			0		150	200	300	0	0	0	0	150	200	300			0	0	1	1	1			0	0	0	0	0	0		1
72	1	1997	29	2			33	21	26	27	27			1708	411	1100	1600	1600			350	118	150	200	200	0	0	200	50	50	100	100			6	2	1	1	1			6	6	0	0	0	0		1
72	1	2000	28	2			11	11	13	13	13			956	459	886	886	3000			230	920	1239	0	200	0	0	0	0	0	0	200			4	4	5	2	2			1	1	1	0	0	0		1
72	1	2004	20	2			6	6	4	4	6			850	1500	504	504	1358			380	150	370	400	500	0	0	150	150	150	150	200			3	3	2	1	1			0	2	2	2	0	0		1
72	1	2000	28	2			29	32	30	30	26			2580	2710	3280	3280	2170			120	239	520	566	800	0	0	120	239	220	170	500			5	6	5	5	3			0	0	0	3	2	0		1
58	0	1999	28	2			9	9	1					501	505	300	0				460	460	0	0		0	0	0	0	0	0	0			5	5	0	0				0	5	0	0		0		1
72	1	2000	28	2			10	10	10	10	10			1273	1290	1329	1329	1373			356	503	1205	1127	988	0	0	235	240	847	766	688			5	5	1	1	1			0	2	0	0	0	0		1
72	1	2004	27	2			30	11	15	15	17			1700	1966	2017	2100	2300			200		327	400	500	0	0	50	0	107	100	150			5	4	4	4	4			0	0	0	0	0	0		1
72	1	2003	27	2			8	8	16	16	20			3404	1874	1500	1500	1800			181		60	70	80	0	0	21	0	60	70	80			2	2	2	2	2			0	0	0	0	0	0		1
72	1	1998	28	2			30	20	21	21	19			3281	2233	3409	3409	3700			357	200	1748	1700	1500	0	0	357	200	600	600	500			7	4	5	5	4			2	0	1	0	0	0		1
72	1	2000	25	2			3	6	3	3				1000	1000	1000	1000	0			0		0	0	0	0	0	0	0	0	0	0			0	0	0	0	0			0	0	0	0	0	0		0
72	1	1995	26	2			61	64	65	65	65			59500	52000	49019	49019	53018			120	120	100	100	90	0	0	120	120	100	100	90			7	7	6	3	3			0	1	0	0	0	0		0
72	1	1998	29	2			14	17	20	20	20			1700	3160	3700	3700	4500			77	139	180	200	200	0	0	0	0	0	200	200						3	2						0	0	0
72	1	1998	28	2			7	5	5	5	3			787	1269	1200	1200	750			10		0	50	0	0	0	0	0	0	50	0			1	0	2	2	1			0	2	0	1	0	0		1
72	1	2005	27	2			29	27	35	35	35			5635	4350	7731	7731	5014			690	483	569	560	400	0	0	510	313	100	160	200			8	6	9	9	9			0	2	6	2	0	0		1
72	1	1999	30	2			23	28	28	28	34			0	7500	8769	8769	14073			30	580	210	200	150	0	0	0	548	160	150	100			4	4	4	4	2			0	0	0	0	0	0		1
72	1	1977	22	2			43	160	173	159	160			39742	45828	40000	44369	46780			0		0	0	0	0	0	0	0	0	0	0			0	0	0	0	0			0	0	0	3	8	0		0
72	1	2001	23	2			14	11	12	12	12			1300	1600	1700	1700	2700			0	90	170	150	150	0	0	0	90	120	150	150			0	4	3	3	3			3	0	0	0	0	0		1
72	1	1988	27	2			25	23	25	25	25			2802	3700	3657	3657	3720			0	185	172	190	220	0	0	0	185	172	190	220			0	5	6	6	6			0	0	0	0	0	0		0
72	1	2003	25	2			20	23	21	21	20			3300	4745	2868	2868	3353			300	150	353	200	120	0	0	0	0	203	200	40			4	5	4	4	4			0	0	0	0	0	0		1
72	1	2000	26	2			45	73	70	70	70			7500	9500	9500	9500	9800			350	350	550	400	350	0	0	200	200	400	300	100			6	6	7	7	7			2	2	2	3	2	0		1
72	1	2001	28	2			19	10	13	13	12			2981	730	1750	1750	750			36	55	250	300	0	0	0	36	55	100	150	0			4	3	3	3	3			4	0	0	0	0	0		1
72	1	2002	27	2			143	159	140	140	230			10000	10202	10000	10000	12000			500	627	600	600	350	0	0	500	514	500	500	350			5	6	10	10	10			12	0	0	0	0	0		1
72	1	2003	28	2			7	7	10	10	10			1000	645	540	540	580			0		139	0	0	0	0	0	0	139	0	0			0	0	4	2	1			0	0	0	0	0	0		1
72	1	2001	28	2			1100	1351	1351	59	1200			300000	389846	389846	243823	243825			5000	1100	1000	800	840	0	0	3000	600	500	300	360			5	4	4	4	3			0	7	0	0	0	0		0
72	1	2005	28	2			3	3	3	3	4			400	400	400	400	480			0		0	0	0	0	0	0	0	0	0	0			0	0	0	0	0			0	0	0	0	0	0		0
72	1	2000	27	2			12	5	9	9	9			918	100	1000	1000	1300			325		0	0	0	0	0	222	0	0	0	0			0	0	0	0	0			0	0	0	0	1	0		1
72	1	1998	27	2			15	16	36	36	20			4000	5500	3615	3615	62000			250	50	150	150	200	0	0	250	50	100	100	100			6	6	18	3	4			0	0	0	0	1	0		1
72	1	2004	29	2			13	12	13	13	10			2400	3500	4000	4000	2373			0		0	0	0	0	0	0	0	0	0	0			0	0	0	0	0			0	0	0	0	0	0		0
72	1	2000	28	2			6	2	3	3	8			680	340	300	300	1263			0		0	0	0	0	0	0	0	0	0	0			0	0	0	0	0			0	0	0	0	2	0		0
72	1	2002	27	2			5	5	5	5	15			1000	1100	1200	1200	1500			0		0	0	0	0	0	0	0	0	0	0			0	0	0	0	0			0	0	0	0	0	0		1
72	1	2002	29	2			4	4	4	4	4			800	690	700	700	1600			0		0	0	0	0	0	0	0	0	0	0			0	0	0	0	0			0	0	0	0	0	0		0
66	0	2000	28	2			5	5	5					1100	900	900	0				0		0	0		0	0	0	0	0	0	0			0	0	0	0				0	0	0	0		0		0
72	1	2000	28	2			8	10	10	10	13			2000	2000	2000	2000	1800			0		0	0	0	0	0	0	0	0	0	0			0	0	0	0	0			0	0	0	0	0	0		0
72	1	2000	25	2			16	14	12	12				190	160	180	180	0			0		0	0	0	0	0	0	0	0	0	0			0	0	0	0	3			0	0	0	0	0	0		1
72	1	2004	23	2			7	7	5	5	5			1400	1800	1800	1800	250			0		0	0	0	0	0	0	0	0	0	0			0	0	0	0	0			0	0	0	0	1	0		0
72	1	1989	24	2			20	12	6	6	6			4000	3000	1635	1635	1630			75		0	0	0	0	0	75	0	0	0	0			1	1	0	0	0			0	0	0	0	0	0		0
72	1	2003	29	2			3	3	3	3	3			850	800	800	800	1200			0		0	0	0	0	0	0	0	0	0	0			0	0	0	0	0			0	0	0	0	0	0		1
72	1	2000	29	2			15	12	12	12	14			2000	1427	1420	1420	1491			75	260	260	260	250	0	0	35	100	100	100	100			4	4	4	4	4			1	2	0	1	0	0		1
72	1	1999	27	2			6	6	6	6	6			500	730	750	750	450			0	36	36	40	80	0	0	0	36	36	40	40			0	1	1	1	1			0	0	0	0	1	0		0
72	1	1994	29	2			108	110	110	250	250			12794	12000	12500	12500	25052			0		0	0	0	0	0	0	0	0	0	0			0	0	0	0	0			0	0	0	0	0	0		1
72	1	2005	22	2			20	20	21	21	17			2000	2300	2500	2500	2800			0		0	0	0	0	0	0	0	0	0	0			0	0	0	0	0			0	0	0	0	0	0		0
72	1	1997	28	2			31	33	30	30	37			6000	7000	7000	7000	9000			0		0	0	0	0	0	0	0	0	0	0			0	0	0	0	0			0	0	0	0	0	0		0
72	1	2002	28	2			6	6	6	6	6			1400	1300	1360	1360	1500			0		0	0	0	0	0	0	0	0	0	0			0	0	0	0	0			0	0	0	0	0	0		0
72	1	2002	28	2			14	14	17	17	16			12800	11662	12000	12000	28000			0		0	0	0	0	0	0	0	0	0	0			0	0	0	0	0			0	0	0	0	0	0		0
68	0	2000	28	2			100	86	84					12000	8240	8500	0				300	500	1000	0		0	0	0	0	500	0	0			8	7	7	0				2	0	0	0		0		1
72	1	1999	28	2			7	7	8	8				320	2100	2900	2900	0			0		0	0	0	0	0	0	0	0	0	0			0	0	0	0	0			0	0	0	0	0	0		0
60	0	2001	30	2			6	12	12					820	1450	1450	0				0		0	0		0	0	0	0	0	0	0			0	0	0	0				0	0	0	0		0		0
72	1	1997	26	2			41	38	38	38	38			6900	7006	7615	7615	10007			373	809	860	1000	1000	0	0	373	651	700	800	800			3	6	6	6	8			2	0	0	1	0	0		1
72	1	2004	28	2			40	30	30	30	30			4500	4700	4700	17500	7604			20	20	40	45	100	0	0	0	20	40	45	50			2	2	4	1	1				0	0	0	1	0
72	1	1995	24	2			5	5	5	5	5			1200	1800	1800	1800	2800			0		0	0	0	0	0	0	0	0	0	0			0	0	0	0	0			0	0	0	0	0	0		0
72	1	2000	29	2			5	5	3	3	3			400	900	900	900	2300			0		0	0	0	0	0	0	0	0	0	0			0	0	0	0	0			0	0	0	0	1	0		1
72	1	1998	29	2			5	4	5	5				730	700	700	700				0		0	0	0	0	0	0	0	0	0	0			0	0	0	0	0			0	0	0	0	0	0		0
72	1	2005	28	2				3	3	5	4				1500	1500	2000	2500					0	0	0	0	0	0	0	0	0	0				0	0	0	0				0	0	0	0	0
72	1	1996	26	3			145	145	145	145	164			5605	5500	7000	7000	6670			0		0	0	0	0	0	0	0	0	0	0			0	0	0	0	0			0	0	0	0	0	0		1
72	1	2000	23	3			22	28	27	27	28			2732	3437	4471	4471	3939			506	368	437	513	361	0	0	267	338	407	513	320			5	5	5	5	4			4	1	0	0	1	0		1
72	1	1995	29	3			58	85	113	113	118			29702	45960	45960	45960	37045			240	1200	1200	1040	1050	0	0	240	600	600	1040	1000			4	14	13	13	14			0	3	3	0	0	0		1
72	1	1999	29	3			38	40	20	20	37			15095	15200	11759	11759	7446			0	199	200	154	210	0	0	0	199	200	154	210			0	5	5	4	4			0	0	0	2	0	0		0
72	1	1996	29	3			15	14	13	13	12			2100	1950	2200	2200	2300			0		0	0	0	0	0	0	0	0	0	0			0	0	0	0	0			0	0	0	0	0	0		0
72	1	1999	27	3			15	14	18	18	20			5000	3399	6042	6042	6904			500	300	246	228	245	0	0	500	300	246	228	245			0	3	0	0	3			2	2	0	0	0	0		0
72	1	1999	27	3			87	67	80	80	80			84700	7840	111320	111320	297856			1900	2000	1000	1000	1230	0	0	1900	2000	1000	1000	1230			4	7	7	7	7			1	0	1	0	0	0		1
72	1	2005	26	3			52	55	60	60	70			7846	10370	10370	10370	13795			0	700	0	0	0	0	0	0	700	0	0	0			0	2	0	0	0			0	1	0	1	1	0		1
72	1	1987	13	3			58	54	54	54	54			10965	24376	29877	29877	29877			0	160	175	200	200	0	0	0	160	175	200	200			0	6	6	6	6			0	0	0	0	0	0		0
72	1	2001	26	3			131	120	120	120	120			32845	40000	40000	40000	35968			1195	2800	2800	3200	3270	0	0	1135	2800	2800	3200	3270			5	5	5	5	2			3	0	0	0	1	0		0
72	1	2002	29	3			22	29	29	29	30			7600	10100	10100	10100	7335			500	500	500	1802	1110	0	0	200	300	300	756	520			6	8	8	12	10			0	1	1	0	2	0		0
72	1	2004	29	3			49	49	49	49	90			54530	41902	41902	41902	77319			500	383	383	352	370	0	0	200	233	233	200	370			8	8	8	8	8			1	2	0	0	0	0		1
72	1	1989	26	3			666	671	671	671	400			69134	143952	143952	143952	102858			55	2527	2527	2700	2560	0	0	55	2527	2527	2700	2560			11	11	11	19	19			8	11	11	0	0	0		0
72	1	1992	24	3			35	35	36	36	42			5500	7197	7000	7000	7500			500	500	500	300	420	0	0	500	500	500	300	420			6	6	8	8	8			0	0	0	2	0	0		1
72	1	1990	28	3			25	23	23	23	20			3485	3526	2062	2062	2624			224	366	391	385	353	0	0	100	169	183	180	353			6	6	6	6	4			1	1	0	0	1	0		1
60	0	1989	29	3			53	45	45					41000	21000	21000	0				449	1000	1000	0		0	0	449	1000	1000	0	0			4	5	5	0				1	0	0	0		0		1
72	1	2001	26	3			124	131	141	141	175			38638	50119	46495	46495	44426			3276	3442	3404	3404	2730	0	0	1737	1864	2352	2352	2730			31	33	31	31	37			37	20	19	13	4	0		0
72	1	1968	28	3			115	169	169	169	169			47544	44287	44287	11000	64242			0	360	360	360	470	0	0	0	360	360	360	470			0	5	4	4	10			0	0	0	0	1	0		0
72	1	1993	26	3			421	276	276	276	276			228053	300149	300149	300149	3652000			9123	15217	15217	15217	12365	0	0	8849	9921	9921	9921	9200			50	55	55	55	55			19	25	25	25	10	0		0
72	1	1977	29	3			280	320	332	332	332			56507	75535	77867	77867	73400			0	9780	9910	9900	10800	0	0	0	4780	9610	7200	8700			0	80	91	91	91			0	0	66	0	0	0		1
72	1	1996	26	3			90	224	220	220	220			10000	124317	120000	120000	120000			210	1330	1330	1330	1330	0	0	10	10	10	10	10			6	10	50	50	50			0	2	7	2	7	0		1
72	1	1999	27	3			60	77	40	40	52			5000	8000	4000	4000	27448			150	150	0	0	0	0	0	0	0	0	0	0			2	2	0	0	0			0	0	0	0	0	0		0
72	1	1994	24	3			540	202	202	202	200			41000	51951	51951	51951	37142			1000		0	1100	1200	0	0	1000	0	0	1100	1200			19	18	18	18	18			1	0	0	0	0	0		1
72	1	2001	29	3			2	2	1	1	1			200	120	150	150	250			0		0	0	0	0	0	0	0	0	0	0			0	0	0	0	0			0	0	0	0	0	0		0
72	1	2004	10	3			41	31	35	35	24			19000	24271	19775	19775	13727			100		898	970	1230	0	0	100	0	898	970	1230			4	4	4	4	6			4	0	1	0	1	0		1
72	1	2005	29	3			13	10	11	11	8			1800	2000	1170	1170	458			100		0	0	0	0	0	100	0	0	0	0			3	0	0	0	0			0	0	0	0	0	0		1
72	1	1998	22	3			40	36	36	36	36			11300	10550	10550	10550	2261			411	128	128	247	210	0	0	321	100	100	247	210			5	5	5	5	3			8	5	5	2	0	0		1
72	1	2000	11	3			5	1	1	1	1			8000	7078	7078	7078	7078			30	30	30	30	30	0	0	0	0	0	0	0			1	1	1	1	1			0	1	1	1	1	0		0
66	0	2003	25	3				20	13						5000	5000							0			0	0	0	0	0	0	0					0							0			0
[truncated: 25 more columns]
