# Supplementary material for: Longitudinal small and medium enterprise (SME) data on survival, research and development (R&D) investment, and patent applications in Korea's innovation clusters from 2008 to 2014
Source: Data Brief. 2019 May 22;25:103967. doi: 10.1016/j.dib.2019.103967 (PMC6557752; doi:10.1016/j.dib.2019.103967)
Supplement: Supplementary file 3 — Multimedia component 3 [file mmc3.xls]

## Sheet: Data_in_Brief_Feb
Firm_ID	Year	Month_time_	Closure_Date	Event	Founding_year	KSIC_	Region	Num_Employee	Sales	Res_Dev_Invest	Internal_RnD_Invest08	ResearchPersonnel	Patent_Application	VentureCert	ExportDum	CR	GR
1	2008	72		1	1992	29	1	27	2146	503	40	4	2	1	1	33.7	0.163851
2	2008	72		1	2000	26	1	12	1306	323	100	8	0	1	1	51	0.1121
3	2008	72		1	1998	22	1				0				0		0.116953
4	2008	72		1	1998	29	1	5	1200	0	0	0	0	0	0	33.7	0.163851
5	2008	72		1	2002	33	1	14	2300	110	50	6	0	0	0	51.3	0.0606959
6	2008	72		1	1998	22	1	40	6000	0	0	0	0	0	0	31.5	0.116953
7	2008	72		1	1999	33	1	6	1011	76	35	3	0	1	0	51.3	0.0606959
8	2008	72		1	1980	30	1	14	1200	0	0	0	0	0	0	54.7	0.00526603
9	2008	72		1	1996	29	1	4	700	0	0	0	0	0	0	33.7	0.163851
10	2008	72		1	2005	25	1	13	3842	235	122	2	0	0	0	27.4	0.168575
11	2008	72		1	1987	22	1	14	3000	0	0	0	0	0	0	31.5	0.116953
12	2008	72		1	1968	29	1	85	32000	608	700	7	0	0	1	33.7	0.163851
13	2008	72		1	2001	26	1	7	5000	0	1213	3	0	0	0	51	0.1121
14	2008	72		1	2000	33	1	54	12477	1460	1840	12	1	1	1	51.3	0.0606959
15	2008	72		1	2000	26	1	13	2064	329	50	11	3	1	0	51	0.1121
16	2008	72		1	2000	26	1	18	2604	291	295	10	13	1	1	51	0.1121
17	2008	72		1	1996	26	1	87	12594	0	2491	34	1	1	0	51	0.1121
18	2008	72		1	2000	29	1	75	16510	1222	1529	13	2	1	1	33.7	0.163851
19	2008	72		1	1996	33	1				0				0		0.0606959
20	2008	72		1	2002	29	1	12	2800	0	0	0	0	1	0	33.7	0.163851
21	2008	72		1	1999	29	1	18	1813	0	0	1	0	1	1	33.7	0.163851
22	2008	50	Feb.2013	0	1988	29	1	3	1000	0	0	0	0	0	1	33.7	0.163851
23	2008	72		1	1992	33	1	10	190	0	0	0	0	0	1	51.3	0.0606959
24	2008	72		1	1993	29	1	8	1194	0	0	0	0	1	0	33.7	0.163851
25	2008	72		1	1993	25	1	20	2000	0	0	0	0	0	1	27.4	0.168575
26	2008	72		1	1988	10	1	39	3870	0	0	0	0	0	0	45.9	0.162824
27	2008	72		1	1999	26	1	20	5700	380	200	4	2	1	1	51	0.1121
28	2008	36	Dec.2011	0	1999	28	1	9	2903	0	0	0	0	1	0	39.5	0.166719
29	2008	32	Aug.2011	0	2002	29	1	22	9338	0	13	2	0	1	1	33.7	0.163851
30	2008	72		1	2000	33	1	3	700	0	0	0	0	0	0	51.3	0.0606959
31	2008	72		1	1970	22	1				150				0		0.116953
32	2008	72		1	1999	13	1	60	9061	114	114	0	0	0	1	34.7	0.0615849
33	2008	72		1	2000	16	1	5	480	0	0	0	0	0	0	45.6	0.0670462
34	2008	72		1	1990	27	1	71	11020	1075	1256	28	0	1	1	44.1	0.00319807
35	2008	72		1	2000	31	1	141	23300	40000	4900	113	3	1	1	70.8	0.379113
36	2008	72		1	2003	27	1	6	1300	0	0	0	1	0	1	44.1	0.00319807
37	2008	72		1	1994	26	1	36	16000	0	0	7	0	0	0	51	0.1121
38	2008	72		1	1990	20	1	43	8127	0	0	0	0	0	0	54.1	0.255442
39	2008	72		1	1997	27	1	5	320	15	30	0	0	0	0	44.1	0.00319807
40	2008	72		1	2000	29	1	11	4260	30	300	1	0	1	1	33.7	0.163851
41	2008	72		1	2000	25	1	10	29000	0	0	0	0	0	0	27.4	0.168575
42	2008	72		1	2004	29	1	27	2632	143	125	12	0	1	0	33.7	0.163851
43	2008	72		1	1999	24	1	30	4000	0	0	0	0	0	0	55.2	0.268123
44	2008	72		1	2000	29	1	5	600	0	80	0	0	0	0	33.7	0.163851
45	2008	72		1	1999	25	1	25	12566	0	0	0	0	0	0	27.4	0.168575
46	2008	72		1	1999	26	1	50	20000	2000	1600	20	0	1	1	51	0.1121
47	2008	72		1	2001	20	1	155	17037	2999	2900	31	4	1	1	54.1	0.255442
48	2008	72		1	2000	20	1	17	3552	347	315	4	0	0	1	54.1	0.255442
49	2008	72		1	1973	20	1	78	30302	140	76	3	0	0	1	54.1	0.255442
50	2008	72		1	1999	27	1	8	1350	280	280	5	2	1	0	44.1	0.00319807
51	2008	72		1	2002	29	1	14	741	360	40	7	4	1	1	33.7	0.163851
52	2008	34	Oct.2011	0	2004	33	1	9	1000	100	0	2	0	1	1	51.3	0.0606959
53	2008	59	Nov.2013	0	1999	33	1	5	3800	0	120	7	0	0	0	51.3	0.0606959
54	2008	72		1	2003	27	1	1	4000	30	0	1	0	0	0	44.1	0.00319807
55	2008	72		1	1997	33	1	3	250	15	180	1	2	0	0	51.3	0.0606959
56	2008	41	May.2012	0	2005	26	1	20	8855	400	150	5	0	1	0	51	0.1121
57	2008	72		1	2003	21	1	6	403	470	50	3	0	0	1	40.2	0.11623
58	2008	72		1	1997	26	1	18	3000	80	193	5	1	0	1	51	0.1121
59	2008	72		1	2001	28	1	10	1800	0	49	5	1	1	0	39.5	0.166719
60	2008	72		1	1995	33	1	50	10000	150	520	20	0	1	1	51.3	0.0606959
61	2008	72		1	2005	27	1	18	500	400	0	2	0	0	1	44.1	0.00319807
62	2008	72		1	1978	17	1	20	3450	0	0	0	0	0	0	43.4	0.194255
63	2008	72		1	1991	24	1	6	1200	0	0	0	0	0	0	55.2	0.268123
64	2008	72		1	1976	17	1	80	37706	0	8	0	0	0	0	43.4	0.194255
65	2008	72		1	2005	22	1	1	50	0	0	0	0	0	0	31.5	0.116953
66	2008	44	Aug.2012	0	2003	20	1	3	105	120	60	2	0	0	0	54.1	0.255442
67	2008	72		1	1990	27	1	7	900	0	0	0	0	1	0	44.1	0.00319807
68	2008	72		1	2000	26	1	3	200	100	100	2	0	0	0	51	0.1121
69	2008	72		1	1999	10	1	5	359	344	40	3	0	1	1	45.9	0.162824
70	2008	72		1	1992	20	1	189	14942	5376	3000	56	22	1	1	54.1	0.255442
71	2008	72		1	2000	20	1	19	1606	508	160	13	15	1	1	54.1	0.255442
72	2008	72		1	2005	21	1	11	411	593	202	7	3	1	0	40.2	0.11623
73	2008	72		1	2000	33	1	8	1000	200	428	4	0	1	0	51.3	0.0606959
74	2008	72		1	2003	27	1	10	1000	20	0	7	0	1	0	44.1	0.00319807
75	2008	72		1	2002	22	1	13	2669	0	245	6	0	1	0	31.5	0.116953
76	2008	72		1	1995	33	1	15	8000	0	0	0	0	1	1	51.3	0.0606959
77	2008	18	Jun.2010	0	1988	25	1	5	850	0	0	0	0	0	0	27.4	0.168575
78	2008	72		1	2000	29	1	30	3000	449	300	5	2	1	1	51.3	0.163851
79	2008	72		1	2003	29	1	19	2700	100	263	5	1	1	0	33.7	0.163851
80	2008	72		1	2005	28	1	8	700	0	130	4	2	1	0	39.5	0.166719
81	2008	72		1	2000	27	1	5	300	0	0	0	0	1	0	33.7	0.00319807
82	2008	72		1	1998	26	1	115	26615	1762	1512	15	0	1	1	51	0.1121
83	2008	72		1	1994	22	1	4	200	0	0	0	0	0	0	31.5	0.116953
84	2008	72		1	1992	29	1	40	10892	523	340	9	0	1	1	33.7	0.163851
85	2008	72		1	1992	30	1	6	1500	0	0	0	0	0	0	27.4	0.00526603
86	2008	72		1	1994	33	1	7	1900	0	0	0	0	0	0	51.3	0.0606959
87	2008	72		1	2003	25	1	4	500	0	0	0	0	0	0	27.4	0.168575
88	2008	72		1	2002	25	1	4	250	0	0	0	0	0	0	27.4	0.168575
89	2008	72		1	1998	26	1	6	270	0	0	0	0	0	0	51	0.1121
90	2008	72		1	2003	10	1	9	746	0	72	4	0	1	0	45.9	0.162824
91	2008	72		1	2004	10	1	12	6840	216	382	5	0	1	0	45.9	0.162824
92	2008	72		1	2004	29	1	13	3000	600	600	5	2	1	0	33.7	0.163851
93	2008	72		1	1989	22	1	9	1000	0	0	0	0	0	0	31.5	0.116953
94	2008	72		1	2005	29	1	17	4500	150	50	5	0	1	1	33.7	0.163851
95	2008	72		1	2003	31	1	36	10392	920	776	13	6	1	0	70.8	0.379113
96	2008	72		1	1999	26	1	11	100	40	40	4	1	1	1	51	0.1121
97	2008	72		1	2000	21	1	59	449	443	518	20	2	1	1	40.2	0.11623
98	2008	46	Oct.2012	0	2004	29	1	6	1500	0	105	0	0	0	0	33.7	0.163851
99	2008	72		1	2002	29	1	18	3000	0	0	0	0	0	0	27.4	0.163851
100	2008	72		1	1999	33	1	10	1125	163	190	5	0	1	0	70.8	0.0606959
101	2008	72		1	2004	27	1	15	1315	375	177	10	1	1	0	44.1	0.00319807
102	2008	72		1	2000	29	1	32	3124	300	159	5	0	1	0	33.7	0.163851
103	2008	72		1	2001	26	1	8	3600	23	50	6	0	1	0	51	0.1121
104	2008	72		1	2004	28	1	13	3203	702	308	7	2	1	0	39.5	0.166719
105	2008	72		1	2000	29	1	24	3800	816	200	6	7	1	0	33.7	0.163851
106	2008	72		1	1999	33	1				120				1	44.1	0.00319807
107	2008	72		1	1995	29	1	6	900	0	0	0	0	0	0	33.7	0.163851
108	2008	72		1	2004	14	1	206	12000	0	0	0	0	0	0	46.5	0.0793119
109	2008	72		1	1997	29	1	6	700	0	0	0	0	0	0	33.7	0.163851
110	2008	72		1	2005	23	1	8	350	0	0	0	0	0	0	54.7	0.00526603
111	2008	72		1	1999	26	1	105	125236	10525	12364	84	49	1	1	51	0.1121
112	2008	72		1	2000	26	1	12	3643	276	458	3	0	1	1	51	0.1121
113	2008	72		1	2000	29	1	49	4500	230	0	8	0	1	1	54.7	0.163851
114	2008	72		1	2000	26	1	12	1150	0	210	5	0	1	1	51	0.1121
115	2008	72		1	2005	29	1	8	2400	0	0	0	0	1	0	33.7	0.163851
116	2008	46	Oct.2012	0	1999	26	1	8	700	0	0	6	0	1	0	51	0.1121
117	2008	72		1	2001	29	1	2	400	0	0	0	0	0	0	33.7	0.163851
118	2008	72		1	1997	26	1	25	11367	1004	698	16	1	1	1	51	0.1121
119	2008	72		1	2004	26	1	7	366	48	19	3	0	1	0	51	0.1121
120	2008	72		1	2003	27	1	14	949	672	240	5	7	1	1	44.1	0.00319807
121	2008	72		1	1998	26	1	73	7752	3712	1550	59	22	1	0	44.1	0.1121
122	2008	72		1	2002	25	1	10	1300	0	0	0	0	1	0	27.4	0.168575
123	2008	57	Sep.2013	0	2005	26	1	10	778	325	154	5	0	1	0	51	0.1121
124	2008	72		1	2005	33	1	9	1200	0	0	0	0	0	0	51.3	0.0606959
125	2008	72		1	2002	26	1	4	1200	72	118	1	3	1	0	51	0.1121
126	2008	72		1	1953	22	1	207	36100	818	1200	0	0	1	1	33.7	0.163851
127	2008	72		1	2000	27	1	39	15306	2062	2000	20	2	1	1	44.1	0.00319807
128	2008	72		1	2000	20	1	15	2000	200	859	11	0	1	1	54.1	0.255442
129	2008	62	Feb.2014	1	2003	18	1	220	95000	1200	1200	1	1	0	0	21.9	0.128136
130	2008	72		1	2000	26	1	17	3000	696	282	11	0	1	1	39.5	0.1121
131	2008	51	Mar.2013	0	2002	26	1	9	1285	173	173	5	0	1	0	51	0.1121
132	2008	72		1	2001	28	1	72	99059	1310	0	5	0	1	0	39.5	0.166719
133	2008	72		1	2000	22	1	7	600	10	10	0	1	0	0	31.5	0.116953
134	2008	72		1	2004	10	1	10	2800	0	0	0	0	0	0	45.9	0.162824
135	2008	72		1	2001	29	1	10	941	826	216	6	11	1	0	33.7	0.163851
136	2008	72		1	1999	20	1	38	4165	308	367	15	0	1	1	54.1	0.255442
137	2008	65	May.2014	0	2004	29	1	6	1400	0	0	3	1	1	0	33.7	0.163851
138	2008	72		1	1999	26	1	74	14090	1077	603	12	8	1	1	51	0.1121
139	2008	72		1	2005	29	1	10	1864	0	0	0	0	0	1	27.4	0.163851
140	2008	72		1	1999	26	1	22	2885	650	350	8	2	1	1	51	0.1121
141	2008	72		1	1999	29	1	21	6000	764	150	9	0	1	0	33.7	0.163851
142	2008	38	Feb.2012	0	2000	20	1	7	483	939	168	5	1	1	1	54.1	0.255442
143	2008	72		1	1999	21	1	35	6036	690	550	10	5	1	1	40.2	0.11623
144	2008	72		1	1999	33	1	8	1401	0	300	8	0	1	0	51.3	0.0606959
145	2008	72		1	2000	30	1	14	3627	180	462	5	0	1	0	54.7	0.00526603
146	2008	72		1	2002	29	1	7	800	230	100	6	0	1	0	33.7	0.163851
147	2008	40	Apr.2012	0	2000	17	1	84	4567	0	0	0	0	0	0	43.4	0.194255
148	2008	72		1	1993	33	1	5	1000	0	0	0	0	0	0	51.3	0.0606959
149	2008	72		1	1997	33	1	14	6900	0	0	0	0	0	0	51.3	0.0606959
150	2008	72		1	1984	22	1	15	4039	0	0	0	0	0	0	31.5	0.116953
151	2008	72		1	2001	33	1	15	7900	100	654	10	0	1	0	51.3	0.0606959
152	2008	72		1	2002	33	1	14	1691	0	722	0	4	1	0	51.3	0.0606959
153	2008	72		1	2002	33	1	4	469	32	82	2	1	1	0	51.3	0.0606959
154	2008	72		1	2003	33	1	6	1500	0	0	0	0	0	0	51.3	0.0606959
155	2008	72		1	1999	29	1	18	2500	127	127	2	0	0	1	33.7	0.163851
156	2008	72		1	1995	33	1	10	3000	0	0	0	0	0	0	51.3	0.0606959
157	2008	27	Mar.2011	0	2000	33	1	40	7000	500	300	2	2	1	0	51.3	0.0606959
158	2008	72		1	2003	27	1	28	3382	177	36	15	0	1	0	44.1	0.00319807
159	2008	72		1	2004	33	1	17	6500	200	200	7	0	1	0	51.3	0.0606959
160	2008	72		1	2000	33	1	19	10572	0	0	0	0	0	0	51.3	0.0606959
161	2008	51	Mar.2013	0	2000	33	1	13	652	353	200	9	0	0	0	51.3	0.0606959
162	2008	72		1	1999	29	1	65	10645	500	200	13	3	1	1	44.1	0.163851
163	2008	72		1	2001	33	1	10	1037	100	100	5	1	1	1	51.3	0.0606959
164	2008	72		1	2000	33	1	37	100	500	1700	8	1	1	0	51.3	0.0606959
165	2008	72		1	1985	33	1	26	2369	149	33	3	0	0	1	51.3	0.0606959
166	2008	61	Jan.2014	0	2005	33	1	25	2500	126	380	18	2	1	0	51.3	0.0606959
167	2008	72		1	2002	33	1	6	2000	200	200	4	0	1	0	51.3	0.0606959
168	2008	72		1	1999	33	1	5	5800	100	100	3	0	1	0	51.3	0.0606959
169	2008	72		1	2003	33	1	2	50	0	0	0	0	0	0	51.3	0.0606959
170	2008	72		1	2005	29	1				100				0
171	2008	72		1	2000	29	1	13	2080	563	464	5	2	1	1	33.7	0.163851
172	2008	72		1	2002	27	1	40	3498	0	0	7	0	1	0	44.1	0.00319807
173	2008	72		1	2000	20	1	7	350	0	0	6	0	1	0	54.1	0.255442
174	2008	72		1	2004	27	1				0				0		0.00319807
175	2008	72		1	2000	30	1	74	25798	913	1514	12	1	1	1	54.7	0.00526603
176	2008	72		1	1998	26	1	4	300	40	50	1	0	0	0	51	0.1121
177	2008	72		1	2000	33	1	16	1443	0	0	6	5	1	0	51.3	0.0606959
178	2008	72		1	2001	29	1	6	47	207	24	3	1	1	0	33.7	0.163851
179	2008	72		1	1995	29	1	88	15318	1280	1367	23	25	1	1	33.7	0.163851
180	2008	72		1	1999	33	1	61	5494	0	0	0	0	1	0	51.3	0.0606959
181	2008	72		1	1998	27	1	80	5418	0	0	10	1	0	0	44.1	0.00319807
182	2008	72		1	1999	33	1				150				0		0.0606959
183	2008	72		1	1998	29	1	8	190	0	0	0	0	0	0	33.7	0.163851
184	2008	72		1	2000	21	1	20	813	0	134	11	3	1	1	40.2	0.11623
185	2008	72		1	1999	26	1	18	2230	103	100	11	0	1	1	51	0.1121
186	2008	72		1	1986	28	1	143	69020	1804	1500	1	0	1	0	39.5	0.166719
187	2008	72		1	2005	33	1	10	625	800	0	10	1	1	0	51.3	0.0606959
188	2008	72		1	1996	25	1	13	2500	0	0	0	0	0	0	27.4	0.168575
189	2008	72		1	2002	19	1	21	7145	157	228	8	0	1	0	33.7	0.487178
190	2008	72		1	1968	21	1	99	14592	1112	500	11	10	1	1	40.2	0.11623
191	2008	72		1	2000	21	1	16	1347	1348	796	12	6	1	1	40.2	0.11623
192	2008	72		1	2001	29	1	26	6961	496	445	0	0	1	0	33.7	0.163851
193	2008	72		1	2001	29	1	10	500	0	184	4	0	1	1	33.7	0.163851
194	2008	72		1	2003	29	1	25	6984	42	24	1	0	0	0	33.7	0.163851
195	2008	72		1	2005	33	1	7	586	200	150	1	0	1	0	51.3	0.0606959
196	2008	72		1	2002	20	1	16	3070	143	172	6	1	1	1	54.1	0.255442
197	2008	72		1	2002	17	1	50	2000	0	0	0	0	0	0	43.4	0.194255
198	2008	72		1	1997	21	1	17	570	643	150	15	3	1	1	40.2	0.11623
199	2008	72		1	1985	29	1	8	1439	0	0	0	0	0	0	33.7	0.163851
200	2008	72		1	2001	29	1	5	1500	0	0	0	0	0	0	33.7	0.163851
201	2008	72		1	2002	25	1	12	4830	0	0	0	0	0	1	27.4	0.168575
202	2008	72		1	1998	28	1	10	1000	100	30	2	0	1	1	39.5	0.166719
203	2008	72		1	1999	26	1	22	4480	268	254	3	1	0	0	51	0.1121
204	2008	72		1	2003	20	1	8	1250	400	300	5	4	1	1	54.1	0.255442
205	2008	72		1	1998	23	1	22	5330	368	328	5	0	1	1	51.3	0.155071
206	2008	72		1	2000	26	1	21	1720	365	484	13	1	1	1	51	0.1121
207	2008	72		1	2000	10	1	41	12401	15	30	1	3	0	0	45.9	0.162824
208	2008	72		1	1996	27	1	136	20926	1081	0	26	2	1	1	44.1	0.00319807
209	2008	72		1	1998	28	1		1400	0	300	11	0	1	0	39.5	0.166719
210	2008	55	Jul.2013	1	2005	26	1	34	2830	0	0	0	0	1	0	51	0.1121
211	2008	72		1	2005	26	1	23	1473	580	127	6	2	1	1	51	0.1121
212	2008	72		1	2002	26	1	19	130	100	650	14	3	1	0	51	0.1121
213	2008	72		1	2000	25	1	8	1433	0	0	0	0	0	0	27.4	0.168575
214	2008	72		1	2004	29	1	7	1000	0	0	0	0	0	0	33.7	0.163851
215	2008	72		1	1998	26	1	34	5445	0	267	5	3	1	1	51	0.1121
216	2008	48	Dec.2012	0	1998	29	1	11	1254	165	145	4	0	0	1	33.7	0.163851
217	2008	72		1	1999	27	1	4	360	80	60	2	0	1	0	44.1	0.00319807
218	2008	36	Dec.2011	0	2000	27	1	21	486	799	0	15	2	1	0	44.1	0.00319807
219	2008	72		1	2004	27	1	6	400	113	30	5	1	1	0	44.1	0.00319807
220	2008	72		1	2001	20	1	81	39605	1200	414	29	62	1	1	54.1	0.255442
221	2008	72		1	2002	27	1	7	440	256	50	3	0	0	0	51	0.00319807
222	2008	72		1	2004	26	1	5	600	0	0	1	0	0	0	51	0.1121
223	2008	72		1	1997	21	1	35	3139	2054	1778	19	6	1	1	40.2	0.11623
224	2008	72		1	1997	29	1				0				0
225	2008	72		0	2001	26	1	2	141	0	0	0	0	1	0	51	0.1121
226	2008	72		1	2001	26	1	7	214	61	5	3	0	1	0	51	0.1121
227	2008	72		1	1994	20	1	13	4906	239	240	2	0	0	0	54.1	0.255442
228	2008	72		1	1999	26	1	87	15634	988	1026	28	0	1	0	51	0.1121
229	2008	72		1	2000	26	1	44	4925	802	150	10	9	1	0	51	0.1121
230	2008	42	Jun.2012	0	2000	26	1	9	1103	785	0	7	0	1	0	51	0.1121
231	2008	72		1	2004	27	1	10	1049	475	500	2	0	1	0	33.7	0.00319807
232	2008	72		1	2002	29	1	6	930	0	0	0	0	1	1	33.7	0.163851
233	2008	72		1	1980	33	1	7	700	0	0	0	0	0	0	51.3	0.0606959
234	2008	72		1	1957	17	1	269	168765	0	0	0	0	0	0	43.4	0.194255
235	2008	72		1	1994	25	1	10	1020	3	30	1	0	0	1	33.7	0.168575
236	2008	72		1	1991	33	1	4	1200	0	0	0	0	0	0	51.3	0.0606959
237	2008	72		1	2002	25	1	10	1310	10	0	0	0	0	0	27.4	0.168575
238	2008	72		1	1975	25	1	58	7514	0	500	4	0	0	1	27.4	0.168575
239	2008	21	Sep.2010	0	2000	33	1	9	600	0	0	0	0	0	0	51.3	0.0606959
240	2008	72		1	1995	25	1	7	1800	0	0	0	0	0	0	27.4	0.168575
241	2008	72		1	1998	29	1	45	16700	500	100	4	18	1	0	33.7	0.163851
242	2008	72		1	1999	20	1	8	2700	0	0	0	0	0	0	54.1	0.255442
243	2008	66	Jun.2014	0	2000	26	1	9	700	2000	505	9	20	1	0	51	0.1121
244	2008	72		1	1997	27	1	46	7682	569	706	13	2	1	0	44.1	0.00319807
245	2008	72		1	1999	27	1	23	5988	404	105	21	0	1	0	39.5	0.00319807
246	2008	72		1	1996	17	1	200	1336007	2147	2147	20	2	0	1	43.4	0.194255
247	2008	72		1	1999	21	1	78	12305	409	289	16	6	1	1	44.1	0.11623
248	2008	72		1	1989	25	1	20	2450	0	0	3	0	0	0	27.4	0.168575
249	2008	72		1	1999	29	1	15	1687	0	0	0	0	0	1	33.7	0.163851
250	2008	72		1	1999	20	1	35	3500	0	0	7	0	1	0	54.1	0.255442
251	2008	55	Jul.2013	1	2005	29	1	21	5761	334	211	5	4	1	1	33.7	0.163851
252	2008	72		1	2000	29	1				0				0		0.163851
253	2008	72		1	1991	25	1	7	1200	0	0	0	0	0	0	27.4	0.168575
254	2008	72		1	2001	28	1	6	2000	0	0	0	0	0	0	39.5	0.166719
255	2008	72		1	2000	28	1	7	14	400	300	5	1	1	0	51	0.166719
256	2008	72		1	2000	27	1	15	168	400	300	5	0	1	1	54.1	0.00319807
257	2008	34	Oct.2011	0	2000	26	1	3	1500	270	300	1	0	0	1	51	0.1121
258	2008	72		1	2001	29	1	10	2900	300	300	5	0	1	0	33.7	0.163851
259	2008	13	Jan.2010	1	2004	21	1	4	14	0	2	1	0	0	0	54.1	0.11623
260	2008	27	Mar.2011	0	2001	33	1	10	2140	102	30	0	1	1	0	51.3	0.0606959
261	2008	72		1	2001	27	1				92				0	70.8	0.379113
262	2008	72		1	2000	20	1	14	1462	257	263	7	0	0	1	54.1	0.255442
263	2008	72		1	1999	28	1	5	500	0	0	0	0	0	0	33.7	0.166719
264	2008	72		1	2004	33	1	8	3465	0	0	0	0	0	1	51.3	0.0606959
265	2008	72		1	1991	25	1	6	700	0	50	0	1	0	0	27.4	0.168575
266	2008	72		1	1990	29	1	8	522	0	0	0	0	0	1	33.7	0.163851
267	2008	72		1	2001	27	1	13	2501	157	200	6	1	1	1	44.1	0.00319807
268	2008	72		1	2002	26	1				400				0
269	2008	72		1	2002	25	1	16	4500	0	100	0	0	1	0	39.5	0.168575
270	2008	60	Dec.2013	0	2003	26	1	2	333	1616	15	0	0	0	0	51	0.1121
271	2008	72		1	2002	26	1	10	2100	300	13	4	0	1	0	51	0.1121
272	2008	72		1	2002	29	1	9	3000	0	30	0	1	1	0	33.7	0.163851
273	2008	72		1	1996	27	1	4	700	0	50	0	0	0	0	44.1	0.00319807
274	2008	72		1	1998	27	1	13	550	490	166	8	0	1	0	44.1	0.00319807
275	2008	72		1	2002	26	1	8	281	356	150	0	0	1	1	51	0.1121
276	2008	72		1	1998	20	1	18	1762	302	69	6	0	0	0	54.1	0.255442
277	2008	72		1	2000	26	1	22	1300	860	376	18	2	1	0	51	0.1121
278	2008	72		0	1999	26	1	18	2300	0	0	0	0	0	0	51	0.1121
279	2008	72		1	2003	29	1	17	3100	0	0	0	0	1	1	51.3	0.163851
280	2008	72		1	2003	29	1	4	2200	130	0	0	1	1	1	33.7	0.163851
281	2008	72		1	2000	26	1				128				0		0.1121
282	2008	72		1	2000	20	1	10	1771	212	200	6	2	1	1	54.1	0.255442
283	2008	6	Jun.2009	0	2000	26	1	11	297	30	0	7	1	0	0	51	0.1121
284	2008	72		1	2002	25	1	6	1600	0	0	0	0	0	0	27.4	0.168575
285	2008	72		1	2005	29	1	10	1000	0	0	0	0	0	0	27.4	0.163851
286	2008	72		1	1999	13	1	14	2987	10	300	2	1	0	0	34.7	0.0615849
287	2008	72		1	1976	18	1	21	2000	0	0	0	0	0	0	21.9	0.128136
288	2008	72		1	2004	29	1	12	1920	222	400	1	3	1	0	33.7	0.163851
289	2008	72		1	2004	26	1	7	400	270	70	5	2	1	0	51	0.1121
290	2008	72		1	2005	26	1	20	2000	0	0	0	0	0	0	51	0.1121
291	2008	72		1	2000	22	1	15	1000	0	0	0	0	1	0	31.5	0.116953
292	2008	38	Feb.2012	0	1998	26	1	21	6039	665	673	10	0	1	1	51	0.1121
293	2008	72		1	2001	29	1	11	3388	60	60	2	0	1	0	33.7	0.163851
294	2008	72		1	2001	27	1	35	2300	0	200	4	0	1	0	44.1	0.00319807
295	2008	72		1	2004	28	1	7	400	50	0	3	1	0	1	51	0.166719
296	2008	72		1	2005	26	1	11	1500	0	0	0	0	1	0	51	0.1121
297	2008	72		1	2004	27	1	5	5800	0	0	0	0	0	1	44.1	0.00319807
298	2008	25	Jan.2011	0	2005	29	1	7	80	600	166	5	3	1	0	33.7	0.163851
299	2008	72		1	2005	28	1	8	2068	0	0	2	0	1	0	39.5	0.166719
300	2008	72		1	2002	29	1	17	1120	424	65	7	4	1	1	33.7	0.163851
301	2008	72		1	1979	20	1	189	165000	2771	2641	37	2	0	0	54.1	0.255442
302	2008	42	Jun.2012	0	2003	26	1	17	5269	342	164	5	0	1	0	51	0.1121
303	2008	72		1	2005	27	1	12	2600	50	50	5	0	0	1	44.1	0.00319807
304	2008	72		1	2002	33	1	12	2100	500	100	7	3	1	1	51.3	0.0606959
305	2008	35	Nov.2011	0	2001	26	1	10	662	252	16	8	0	1	0	51	0.1121
306	2008	72		1	2000	21	1	16	230	2211	943	13	2	0	0	40.2	0.11623
307	2008	72		1	1999	29	1	19	2917	0	0	0	0	0	0	33.7	0.163851
308	2008	72		1	2000	22	1	2	900	7	0	0	0	0	0	31.5	0.116953
309	2008	72		1	1998	27	1	13	2700	122	108	5	1	1	0	51.3	0.00319807
310	2008	72		1	2000	26	1	11	700	0	733	10	0	1	0	51.3	0.1121
311	2008	72		1	2001	28	1	6	1500	150	0	3	0	1	0	51	0.166719
312	2008	72		1	2005	33	1	1	140	0	0	0	1	0	0	51.3	0.0606959
313	2008	72		1	1995	28	1	4	500	0	0	0	0	1	0	51.3	0.166719
314	2008	72		1	1996	28	1	10	3600	0	0	0	0	1	0	39.5	0.166719
315	2008	72		1	2003	29	1	4	700	17	17	1	0	0	0	33.7	0.163851
316	2008	72		1	1997	29	1	17	2605	0	0	0	0	0	0	21.9	0.163851
317	2008	17	May.2010	0	2005	23	1	3	100	400	0	2	0	1	0	51.3	0.155071
318	2008	30	Jun.2011	0	1990	21	1	32	3649	995	504	15	6	1	1	40.2	0.11623
319	2008	72		1	1989	27	1	160	25760	1183	1115	17	0	1	1	44.1	0.00319807
320	2008	72		1	1991	29	1	20	6700	460	0	9	1	1	0	33.7	0.163851
321	2008	72		1	1999	29	1				0				0		0.163851
322	2008	48	Dec.2012	0	2004	28	1	3	1000	20	20	1	0	0	1	39.5	0.166719
323	2008	52	Apr.2013	0	2005	21	1	3	150	30	0	3	0	0	0	40.2	0.11623
324	2008	72		1	2001	26	1	27	2476	935	1000	25	2	1	0	51	0.1121
325	2008	72		1	2003	28	1	9	7272	0	0	0	0	0	0	70.8	0.166719
326	2008	72		1	2000	22	1				0				0		0.116953
327	2008	72		1	2005	29	1				200				0		0.163851
328	2008	72		1	2000	23	1	159	11167	0	0	0	0	0	0	51.3	0.155071
329	2008	72		1	2000	33	1	23	1609	93	370	12	5	1	1	51.3	0.0606959
330	2008	72		1	2005	26	1	6	400	100	100	3	8	0	0	51	0.1121
331	2008	72		1	2005	29	1	13	2700	183	80	3	2	1	0	33.7	0.163851
332	2008	72		1	2003	33	1	30	3742	158	225	1	0	1	1	51.3	0.0606959
333	2008	72		1	2003	25	1	4	400	0	0	0	0	0	0	27.4	0.168575
334	2008	72		1	1998	26	1	68	12689	1602	1685	32	0	1	1	51	0.1121
335	2008	72		1	1996	27	1	57	11545	805	750	22	4	0	1	44.1	0.00319807
336	2008	72		1	1995	10	1	10	1300	0	0	0	0	0	0	45.9	0.162824
337	2008	72		1	1999	26	1	39	7396	1066	877	15	1	1	1	51	0.1121
338	2008	72		1	2004	33	1	20	1354	0	23	0	3	0	1	51.3	0.0606959
339	2008	72		1	2005	33	1	13	698	0	0	0	0	1	0	51.3	0.0606959
340	2008	72		1	1995	25	1	8	1800	200	0	0	0	1	0	33.7	0.168575
341	2008	72		1	1996	29	1	4	1000	0	0	0	0	0	0	33.7	0.163851
342	2008	72		1	2003	27	1	22	4210	552	386	9	4	1	1	44.1	0.00319807
343	2008	72		1	1994	28	1				0				0		0.166719
344	2008	72		1	1998	29	1	14	1500	0	0	0	0	0	0	33.7	0.163851
345	2008	72		1	1998	26	1	19	1440	10	10	1	0	1	0	51	0.1121
346	2008	72		1	2000	22	1	18	5700	94	106	2	0	1	1	31.5	0.116953
347	2008	72		1	1996	26	1	28	3531	1000	800	5	0	1	1	51	0.1121
348	2008	72		1	2000	29	1	13	2754	604	124	5	0	1	0	33.7	0.163851
349	2008	72		1	2000	26	1	80	12000	650	300	11	2	1	1	51	0.1121
350	2008	72		1	2002	33	1	12	1800	200	250	3	1	1	0	51.3	0.0606959
351	2008	72		1	2004	22	1	3	550	0	0	0	0	1	0	31.5	0.116953
352	2008	72		1	1999	33	1	8	2700	0	42	0	0	0	0	51.3	0.0606959
353	2008	72		1	2003	26	1	20	13000	800	754	5	2	1	0	51	0.1121
354	2008	72		1	2004	27	1	2	300	0	0	0	0	0	1	44.1	0.00319807
355	2008	72		1	1977	32	1	8	600	0	0	0	0	0	1	38.9	0.0138899
356	2008	72		1	1989	25	1	3	300	0	0	0	0	0	0	27.4	0.168575
357	2008	30	Jun.2011	0	2001	25	1	4	453	0	0	2	0	1	0	27.4	0.168575
358	2008	72		1	2003	30	1	10	900	0	0	0	0	0	0	54.7	0.00526603
359	2008	72		1	1989	27	1	8	1000	0	0	0	0	0	0	44.1	0.00319807
360	2008	72		1	2005	30	1	5	600	0	0	0	0	0	0	54.7	0.00526603
361	2008	17	May.2010	0	2001	20	1	1	100	10	0	0	0	0	0	54.1	0.255442
362	2008	72		1	1989	26	1	4	506	0	0	0	0	1	1	51	0.1121
363	2008	72		1	1999	33	1	16	3300	110	50	5	0	0	0	51.3	0.0606959
364	2008	72		1	1996	27	1	47	5800	0	499	7	0	1	1	33.7	0.00319807
365	2008	33	Sep.2011	0	2000	26	1	21	2942	416	274	9	4	1	1	51	0.1121
366	2008	72		1	1996	28	1	8	2841	0	35	0	0	0	0	51	0.166719
367	2008	72		1	1997	29	1	29	3500	320	240	5	0	1	0	33.7	0.163851
368	2008	50	Feb.2013	0	1999	10	1	26	8000	0	0	0	0	0	0	45.9	0.162824
369	2008	48	Dec.2012	0	2000	29	1	7	900	470	150	1	0	1	0	33.7	0.163851
370	2008	72		1	2000	26	1	46	39869	878	1274	19	0	1	1	51	0.1121
371	2008	72		1	2000	26	1	45	11000	0	0	0	7	1	1	39.5	0.1121
372	2008	72		1	2004	28	1				85				0		0.166719
373	2008	72		1	2003	29	1	7	300	300	102	4	0	1	0	33.7	0.163851
374	2008	72		1	2002	33	1	1	50	0	0	0			0	51.3	0.0606959
375	2008	72		1	1973	25	1	142	30000	0	0	32	0	0	0	27.4	0.168575
376	2008	72		1	2003	33	1	3	100	0	0	0	0	0	0	51.3	0.0606959
377	2008	72		1	1979	26	1	181	29020	0	0	38	0	1	0	51	0.1121
378	2008	72		1	1993	31	1				60				0		0.379113
379	2008	72		1	1997	26	1				0				0		0.1121
380	2008	72		1	1997	29	1				0				0		0.163851
381	2008	72		1	1992	27	1	8	900	0	0	0	0	0	0	44.1	0.00319807
382	2008	72		1	1978	33	1				0				0		0.0606959
383	2008	46	Oct.2012	0	1999	20	1	12	5213	460	429	2	0	0	0	40.2	0.255442
384	2008	72		1	2004	20	1	6	106	60	170	5	1	1	1	54.1	0.255442
385	2008	72		1	2000	26	1	25	8417	1979	0	21	1	1	0	51.3	0.1121
386	2008	72		1	1994	29	1	6	1456	0	0	0	0	0	0	33.7	0.163851
387	2008	72		1	1997	25	1				0				0		0.168575
388	2008	72		1	2000	27	1	13	11914	0	130	5	0	1	0	44.1	0.00319807
389	2008	72		1	2002	28	1	1	350	0	20	0	0	0	0	39.5	0.166719
390	2008	72		1	1997	26	1	26	3820	989	989	13	0	1	0	51	0.1121
391	2008	72		1	2004	20	1				30				0		0.255442
392	2008	72		1	2003	27	1	8	2400	74	100	2	1	1	1	44.1	0.00319807
393	2008	72		1	2001	30	1	33	6000	24	150	5	0	1	0	54.7	0.00526603
394	2008	72		1	2003	33	1	11	1958	400	300	1	0	1	0	44.1	0.0606959
395	2008	72		1	2004	30	1	286	29020	0	0	0	0	0	0	54.7	0.00526603
396	2008	72		1	1997	25	1	5	1000	150	150	0	0	0	0	27.4	0.168575
397	2008	72		1	2004	33	1	7	650	35	200	2	3	0	0	51.3	0.0606959
398	2008	72		1	2000	25	1	8	1729	0	0	0	0	1	1	55.2	0.168575
399	2008	72		1	1976	33	1				1100				0		0.0606959
400	2008	61	Jan.2014	0	1992	13	1	48	3700	0	0	0	0	0	0	34.7	0.0615849
401	2008	72		1	1999	26	1	151	22744	1318	719	0	0	1	1	51	0.1121
402	2008	72		1	2000	10	1	50	7150	200	0	0	0	1	0	45.9	0.162824
403	2008	72		1	1984	33	1	58	22888	169	50	4	1	0	1	51.3	0.0606959
404	2008	72		1	2002	20	1				24			0	0		0.255442
405	2008	72		1	1997	26	1				451			0	0		0.1121
406	2008	33	Sep.2011	0	1998	16	1				0			0	0		0.0670462
407	2008	72		1	2003	27	1				458			0	0		0.00319807
408	2008	72		1	1997	28	1				250			0	0		0.166719
409	2008	72		1	2000	29	1				0			0	0		0.163851
410	2008	72		1	2002	21	1				1726			0	0		0.11623
411	2008	72		1	2000	27	1				10			0	0		0.00319807
412	2008	72		1	1997	28	1				0			0	0		0.166719
413	2008	72		1	1989	25	1				0			0	0		0.168575
414	2008	54	Jun.2013	0	1999	25	1				121			0	0		0.168575
415	2008	72		1	1994	25	1				0			0	0		0.168575
416	2008	72		1	2003	29	1				0			0	0		0.163851
417	2008	72		1	2004	20	1				0			0	0		0.255442
418	2008	72		1	2004	25	1				0			0	0		0.168575
419	2008	72		1	1990	29	1				0			0	0		0.163851
420	2008	30	Jun.2011	0	2005	27	1				0			0	0		0.00319807
421	2008	72		1	1995	33	1				0			0	0		0.0606959
422	2008	72		1	2000	20	1				0			0	0		0.255442
423	2008	72		1	2001	22	1				0			0	0		0.116953
424	2008	72		1	2004	25	1				0			0	0		0.168575
425	2008	72		1	2001	20	1				0			0	0		0.255442
426	2008	72		1	2005	25	1				0			0	0		0.168575
427	2008	72		1	2005	27	1				0			0	0		0.00319807
428	2008	72		1	1997	27	1				0			0	0		0.00319807
429	2008	72		1	1994	10	1				0			0	0		0.162824
430	2008	72		1	1999	25	1				0			0	0		0.168575
431	2008	72		1	2001	22	1				0			0	0		0.116953
432	2008	72		1	2005	29	1				0			0	0		0.163851
433	2008	72		1	1997	25	1				0			0	0		0.168575
434	2008	72		1	2002	27	1				0			0	0		0.00319807
435	2008	72		1	2001	27	1				0			0	0		0.00319807
436	2008	72		1	1998	27	1				0			0	0		0.00319807
437	2008	57	Sep.2013	0	2002	20	1				0			0	0
438	2008	72		1	1989	20	1				0			0	0		0.255442
439	2008	72		1	1991	29	1				0			0	0		0.163851
440	2008	72		1	1996	28	1				0			0	0		0.166719
441	2008	72		1	2001	28	1				0			0	0		0.166719
442	2008	72		1	2003	29	1				0			0	0		0.163851
443	2008	72		1	1997	29	1				0			0	0		0.163851
444	2008	72		1	1999	26	1				0			0	0		0.1121
445	2008	72		1	1995	27	1				0			0	0		0.00319807
446	2008	72		1	2002	13	1				0			0	0		0.0615849
447	2008	72		1	1998	29	1				0			0	0		0.163851
448	2008	72		1	1999	28	2				0			0	0		0.166719
449	2008	72		1	1994	28	2				0			0	0		0.166719
450	2008	72		1	2002	27	2				0			0	0		0.00319807
451	2008	72		1	2003	28	2				0			0	0		0.166719
452	2008	72		1	1989	29	2				0			0	0		0.163851
453	2008	72		1	2000	29	2				0			0	0		0.163851
454	2008	62	Feb.2014	0	2003	28	2				0			0	0		0.166719
455	2008	72		1	1998	28	2				0			0	0		0.166719
456	2008	72		1	2002	29	2				0			0	0		0.163851
457	2008	72		1	1999	28	2				0			0	0		0.166719
458	2008	72		1	2003	26	2				0			0	0		0.1121
459	2008	72		1	2003	26	2				0			0	0		0.1121
460	2008	72		1	2004	28	2				0			0	0		0.166719
461	2008	72		1	2004	26	2				0			0	0		0.1121
462	2008	72		1	2000	26	2				0			0	0		0.1121
463	2008	55	Jul.2013	0	2001	28	2				0			0	0		0.166719
464	2008	72		1	2005	27	2				0			0	0		0.00319807
465	2008	72		1	2000	27	2				0			0	0		0.00319807
466	2008	69	Sep.2014	0	1987	23	2				0			0	0		0.155071
467	2008	72		1	2001	28	2				0			0	0		0.166719
468	2008	72		1	2004	26	2				0			0	0		0.1121
469	2008	72		1	2003	26	2				0			0	0		0.1121
470	2008	72		1	1993	30	2				0			0	0		0.00526603
471	2008	72		1	1980	27	2				0			0	0		0.00319807
472	2008	72		1	2004	26	2				0			0	0		0.1121
473	2008	72		1	2003	28	2				0			0	0		0.166719
474	2008	72		1	2002	25	2				0			0	0		0.168575
475	2008	72		1	2001	28	2				0			0	0		0.166719
476	2008	72		1	2004	26	2				0			0	0		0.1121
477	2008	72		1	1996	28	2				0			0	0		0.166719
478	2008	72		1	1989	28	2				0			0	0		0.166719
479	2008	72		1	1993	29	2				0			0	0		0.163851
480	2008	72		1	2004	28	2				0			0	0		0.166719
481	2008	72		1	2004	28	2				0			0	0		0.166719
482	2008	72		1	2003	29	2				0			0	0		0.163851
483	2008	72		1	2004	28	2				0			0	0		0.166719
484	2008	72		1	2005	28	2				0			0	0		0.166719
485	2008	72		1	2001	28	2				0			0	0		0.166719
486	2008	72		1	2005	27	2				0			0	0		0.00319807
487	2008	72		1	2001	26	2				0			0	0		0.1121
488	2008	72		1	2004	28	2				0			0	0		0.166719
489	2008	72		1	1996	29	2				0			0	0		0.163851
490	2008	72		1	2001	24	2				0			0	0		0.268123
491	2008	72		1	2005	29	2				0			0	0		0.163851
492	2008	72		1	2005	27	2				0			0	0		0.00319807
493	2008	72		1	2003	28	2				0			0	0		0.166719
494	2008	72		1	2003	29	2				0			0	0		0.163851
495	2008	66	Jun.2014	0	2005	29	2				0			0	0		0.163851
496	2008	72		1	1998	28	2				0			0	0		0.166719
497	2008	72		1	2000	30	2				0			0	0		0.00526603
498	2008	72		1	1999	26	2				0			0	0		0.1121
499	2008	72		1	2005	28	2				0			0	0		0.166719
500	2008	72		1	1999	29	2				0			0	0		0.163851
501	2008	72		1	1994	29	2				0			0	0		0.163851
502	2008	72		1	1999	29	2				0			0	0		0.163851
503	2008	72		1	2005	29	2				0			0	0		0.163851
504	2008	72		1	1999	28	2				0			0	0		0.166719
505	2008	72		1	2005	27	2				0			0	0		0.00319807
506	2008	72		1	1991	28	2				0			0	0		0.166719
507	2008	72		1	1997	29	2				0			0	0		0.163851
508	2008	72		1	2000	28	2				0			0	0		0.166719
509	2008	72		1	2004	20	2				0			0	0		0.255442
510	2008	72		1	2000	28	2				0			0	0		0.166719
511	2008	58	Oct.2013	0	1999	28	2				0			0	0
512	2008	72		1	2000	28	2				0			0	0		0.166719
513	2008	72		1	2004	27	2				0			0	0		0.00319807
514	2008	72		1	2003	27	2				0			0	0		0.00319807
515	2008	72		1	1998	28	2				0			0	0		0.166719
516	2008	72		1	2000	25	2				0			0	0		0.168575
517	2008	72		1	1995	26	2				0			0	0		0.1121
518	2008	72		1	1998	29	2				0			0	0		0.163851
519	2008	72		1	1998	28	2				0			0	0		0.166719
520	2008	72		1	2005	27	2				0			0	0		0.00319807
521	2008	72		1	1999	30	2				0			0	0		0.00526603
522	2008	72		1	1977	22	2				0			0	0		0.116953
523	2008	72		1	2001	23	2				0			0	0		0.155071
524	2008	72		1	1988	27	2				0			0	0		0.00319807
525	2008	72		1	2003	25	2				0			0	0		0.168575
526	2008	72		1	2000	26	2				0			0	0		0.1121
527	2008	72		1	2001	28	2				0			0	0		0.166719
528	2008	72		1	2002	27	2				0			0	0		0.00319807
529	2008	72		1	2003	28	2				0			0	0		0.166719
530	2008	72		1	2001	28	2				0			0	0		0.166719
531	2008	72		1	2005	28	2				0			0	0		0.166719
532	2008	72		1	2000	27	2				0			0	0		0.00319807
533	2008	72		1	1998	27	2				0			0	0		0.00319807
534	2008	72		1	2004	29	2				0			0	0		0.163851
535	2008	72		1	2000	28	2				0			0	0		0.166719
536	2008	72		1	2002	27	2				0			0	0		0.00319807
537	2008	72		1	2002	29	2				0			0	0		0.163851
538	2008	66	Jun.2014	0	2000	28	2				0			0	0		0.166719
539	2008	72		1	2000	28	2				0			0	0		0.166719
540	2008	72		1	2000	25	2				0			0	0		0.168575
541	2008	72		1	2004	23	2				0			0	0		0.155071
542	2008	72		1	1989	24	2				0			0	0		0.268123
543	2008	72		1	2003	29	2				0			0	0		0.163851
544	2008	72		1	2000	29	2				0			0	0		0.163851
545	2008	72		1	1999	27	2				0			0	0		0.00319807
546	2008	72		1	1994	29	2				0			0	0		0.163851
547	2008	72		1	2005	22	2				0			0	0		0.116953
548	2008	72		1	1997	28	2				0			0	0		0.166719
549	2008	72		1	2002	28	2				0			0	0		0.166719
550	2008	72		1	2002	28	2				0			0	0		0.166719
551	2008	68	Aug.2014	0	2000	28	2				0			0	0		0.166719
552	2008	72		1	1999	28	2				0			0	0		0.166719
553	2008	60	Dec.2013	0	2001	30	2				0			0	0
554	2008	72		1	1997	26	2				0			0	0		0.1121
555	2008	72		1	2004	28	2				0			0	0		0.166719
556	2008	72		1	1995	24	2				0			0	0		0.268123
557	2008	72		1	2000	29	2				0			0	0		0.163851
558	2008	72		1	1998	29	2				0			0	0		0.163851
559	2008	72		1	2005	28	2				0			0	0		0.166719
560	2008	72		1	1996	26	3				0			0	0		0.1121
561	2008	72		1	2000	23	3				0			0	0		0.155071
562	2008	72		1	1995	29	3				0			0	0		0.163851
563	2008	72		1	1999	29	3				0			0	0		0.163851
564	2008	72		1	1996	29	3				0			0	0		0.163851
565	2008	72		1	1999	27	3				0			0	0		0.00319807
566	2008	72		1	1999	27	3				0			0	0		0.00319807
567	2008	72		1	2005	26	3				0			0	0		0.1121
568	2008	72		1	1987	13	3				0			0	0		0.0615849
569	2008	72		1	2001	26	3				0			0	0		0.1121
570	2008	72		1	2002	29	3				0			0	0		0.163851
571	2008	72		1	2004	29	3				0			0	0		0.163851
572	2008	72		1	1989	26	3				0			0	0		0.1121
573	2008	72		1	1992	24	3				0			0	0		0.268123
574	2008	72		1	1990	28	3				0			0	0		0.166719
575	2008	60	Dec.2013	0	1989	29	3				0			0	0		0.163851
576	2008	72		1	2001	26	3				0			0	0		0.1121
577	2008	72		1	1968	28	3				0			0	0		0.166719
578	2008	72		1	1993	26	3				0			0	0		0.1121
579	2008	72		1	1977	29	3				0			0	0		0.163851
580	2008	72		1	1996	26	3				0			0	0		0.1121
581	2008	72		1	1999	27	3				0			0	0		0.00319807
582	2008	72		1	1994	24	3				0			0	0		0.268123
583	2008	72		1	2001	29	3				0			0	0		0.163851
584	2008	72		1	2004	10	3				0			0	0		0.162824
585	2008	72		1	2005	29	3				0			0	0		0.163851
586	2008	72		1	1998	22	3				0			0	0		0.116953
587	2008	72		1	2000	11	3				0			0	0		0.0725435
588	2008	66	Jun.2014	0	2003	25	3				0			0	0
1	2009	72		1	1992	29	1	41	1270	480	40	8	2	0	1	33.5	-0.0799186
2	2009	72		1	2000	26	1	11	1070	180	100	7	0	1	1	52.9	0.199556
3	2009	72		1	1998	22	1	2	40	0	0	0	0	1	0	29.9	-0.0353556
4	2009	72		1	1998	29	1	7	1200	0	0	0	0	0	0	33.5	-0.0799186
5	2009	72		1	2002	33	1	14	2200	100	50	6	0	0	0	50.7	0.0558487
6	2009	72		1	1998	22	1	40	6000	0	0	0	0	0	0	29.9	-0.0353556
7	2009	72		1	1999	33	1	6	800	35	35	3	0	1	0	50.7	0.0558487
8	2009	72		1	1980	30	1	22	920	0	0	0	0	0	0	57	-0.0445318
9	2009	72		1	1996	29	1	4	700	0	0	0	0	0	0	33.5	-0.0799186
10	2009	72		1	2005	25	1	12	2830	122	122	2	0	1	1	27.8	-0.0193718
11	2009	72		1	1987	22	1	12	3500	0	0	0	0	0	0	29.9	-0.0353556
12	2009	72		1	1968	29	1	81	24509	1600	700	7	0	0	1	33.5	-0.0799186
13	2009	72		1	2001	26	1	8	5000	1213	1213	4	0	0	0	52.9	0.199556
14	2009	72		1	2000	33	1	62	12477	2314	1840	19	8	1	1	50.7	0.0558487
15	2009	72		1	2000	26	1	12	1943	630	50	10	3	1	1	52.9	0.199556
16	2009	72		1	2000	26	1	19	2126	473	295	13	0	1	1	52.9	0.199556
17	2009	72		1	1996	26	1	91	10872	2677	2491	36	4	1	1	52.9	0.199556
18	2009	72		1	2000	29	1	80	22797	2244	1529	18	3	1	1	33.5	-0.0799186
19	2009	72		1	1996	33	1	19	5800	0	0	0	0	0	1	50.7	0.0558487
20	2009	72		1	2002	29	1	13	3069	0	0	0	0	1	0	33.5	-0.0799186
21	2009	72		1	1999	29	1	15	1840	0	0	1	0	1	1	33.5	-0.0799186
22	2009	50	Feb.2013	0	1988	29	1	3	600	0	0	0	0		1	33.5	-0.0799186
23	2009	72		1	1992	33	1	6	1200	0	0	0	0	0	0	50.7	0.0558487
24	2009	72		1	1993	29	1	8	1079	0	0	0	0	1	0	33.5	-0.0799186
25	2009	72		1	1993	25	1	20	2300	0	0	0	0	0	1	27.8	-0.0193718
26	2009	72		1	1988	10	1	39	4100	0	0	0	0	0	0	45.4	0.116526
27	2009	72		1	1999	26	1	13	5000	200	200	2	0	1	1	52.9	0.199556
28	2009	36	Dec.2011	0	1999	28	1	6	1710	0	0	0	0		0	38.6	-0.0353556
29	2009	32	Aug.2011	0	2002	29	1	20	9343	13	13	0	0		1	33.5	-0.0353556
30	2009	72		1	2000	33	1	3	300	0	0	0	0	0	0	50.7	0.0558487
31	2009	72		1	1970	22	1	150	16621	150	150	0	0	0	1	29.9	-0.0353556
32	2009	72		1	1999	13	1	60	7158	114	114	0	0	0	1	34.2	0.031431
33	2009	72		1	2000	16	1	6	420	0	0	0	0	0	0	44.7	-0.00287095
34	2009	72		1	1990	27	1	80	16251	1256	1256	41	0	1	1	40.3	0.00136191
35	2009	72		1	2000	31	1	163	24616	4900	4900	132	1	1	1	71	0.125758
36	2009	72		1	2003	27	1	7	1400	0	0	0	0	0	1	40.3	0.00136191
37	2009	72		1	1994	26	1	30	11690	0	0	7	0	0	0	52.9	0.199556
38	2009	72		1	1990	20	1	44	7923	0	0	0	0	0	0	52.9	-0.0123989
39	2009	72		1	1997	27	1	5	350	30	30	0	0	0	0	40.3	0.00136191
40	2009	72		1	2000	29	1	14	7510	300	300	2	0	1	1	33.5	-0.0799186
41	2009	72		1	2000	25	1	10	12600	0	0	0	0	0	0	27.8	-0.0193718
42	2009	72		1	2004	29	1	27	3500	125	125	12	0	1	0	33.5	-0.0799186
43	2009	72		1	1999	24	1	32	5498	0	0	0	0	0	0	52.2	-0.143629
44	2009	72		1	2000	29	1	7	500	80	80	1	2	0	0	33.5	-0.0799186
45	2009	72		1	1999	25	1	76	10945	0	0	0	0	0	0	27.8	-0.0193718
46	2009	72		1	1999	26	1	82	53523	2100	1600	20	0	1	1		0.199556
47	2009	72		1	2001	20	1	152	13376	3000	2900	30	5	1	1	52.9	-0.0123989
48	2009	72		1	2000	20	1	20	2562	815	315	3	2	0	1	52.9	-0.0123989
49	2009	72		1	1973	20	1	85	45581	252	76	6	0	1	1	52.9	-0.0123989
50	2009	72		1	1999	27	1	8	1400	280	280	5	1	1	0	40.3	0.00136191
51	2009	72		1	2002	29	1	20	741	360	40	10	4	1	1	33.5	-0.0799186
52	2009	34	Oct.2011	0	2004	33	1	4	940	0	0	0	0		1	50.7	0.0558487
53	2009	59	Nov.2013	0	1999	33	1	5	380	170	120	2	0		0	50.7	0.0558487
54	2009	72		1	2003	27	1	7	1200	0	0	0	0	0	1	40.3	0.00136191
55	2009	72		1	1997	33	1	3	320	180	180	1	2	0	0	50.7	0.0558487
56	2009	41	May.2012	0	2005	26	1	24	12737	250	150	5	0		0	52.9	0.199556
57	2009	72		1	2003	21	1	6	11	100	50	3	0	1	0	40.1	0.0836473
58	2009	72		1	1997	26	1	18	2810	193	193	5	0	0	1	52.9	0.199556
59	2009	72		1	2001	28	1	11	700	49	49	7	0	1	0	38.6	0.0612444
60	2009	72		1	1995	33	1	76	13322	520	520	0	0	1	1	50.7	0.0558487
61	2009	72		1	2005	27	1	4	550	0	0	0	0	0	1	40.3	0.00136191
62	2009	72		1	1978	17	1	22	3760	0	0	0	0	0	0	42.6	-0.0423189
63	2009	72		1	1991	24	1	6	900	0	0	0	0	0	0	52.2	-0.143629
64	2009	72		1	1976	17	1	25	21693	8	8	0	0	0	0	42.6	-0.0423189
65	2009	72		1	2005	22	1	1	100	0	0	0	0	0	0	29.9	-0.0353556
66	2009	44	Aug.2012	0	2003	20	1	3	150	60	60	2	0		0	52.9	-0.0123989
67	2009	72		1	1990	27	1	7	1000	0	0	0	0	1	0	40.3	0.00136191
68	2009	72		1	2000	26	1	2	200	100	100	2	0	0	0	52.9	0.199556
69	2009	72		1	1999	10	1	5	480	200	40	3	1	1	1	45.4	0.116526
70	2009	72		1	1992	20	1	189	28389	5200	3000	56	18	1	1	52.9	-0.0123989
71	2009	72		1	2000	20	1	19	1139	453	160	14	7	1	1	52.9	-0.0123989
72	2009	72		1	2005	21	1	8	312	202	202	6	4	1	1	40.1	0.0836473
73	2009	72		1	2000	33	1	7	2000	428	428	4	0	1	0	50.7	0.0558487
74	2009	72		1	2003	27	1	7	1100	0	0	5	0	1	0	40.3	0.00136191
75	2009	72		1	2002	22	1	13	4000	245	245	5	0	1	0	29.9	-0.0353556
76	2009	72		1	1995	33	1	10	4000	0	0	0	0	1	0	52.9	0.0558487
77	2009	18	Jun.2010	0	1988	25	1	3	700	0	0	0	0		0	27.8	-0.0193718
78	2009	72		1	2000	29	1	41	4100	860	300	8	0	1	1	50.7	-0.0799186
79	2009	72		1	2003	29	1	18	3399	263	263	4	2	1	0	33.5	-0.0799186
80	2009	72		1	2005	28	1	8	1100	130	130	5	2	1	1	38.6	0.0612444
81	2009	72		1	2000	27	1	5	300	0	0	0	0	1	0	33.5	0.00136191
82	2009	72		1	1998	26	1	111	27171	1512	1512	16	4	1	1	52.9	0.199556
83	2009	72		1	1994	22	1	4	250	0	0	0	0	0	0	29.9	-0.0353556
84	2009	72		1	1992	29	1	40	9300	340	340	8	0	1	1	33.5	-0.0799186
85	2009	72		1	1992	30	1	8	1400	0	0	0	0	0	0	27.8	-0.0445318
86	2009	72		1	1994	33	1	8	1330	0	0	0	0	0	0	50.7	0.0558487
87	2009	72		1	2003	25	1	4	545	0	0	0	0	0	0	27.8	-0.0193718
88	2009	72		1	2002	25	1	4	350	0	0	0	0	0	0	27.8	-0.0193718
89	2009	72		1	1998	26	1	3	500	0	0	0	0	0	0	52.9	0.199556
90	2009	72		1	2003	10	1	12	1430	72	72	4	1	1	0	45.4	0.116526
91	2009	72		1	2004	10	1	18	20106	382	382	7	0	1	0	45.4	0.116526
92	2009	72		1	2004	29	1	15	1975	600	600	5	0	1	0	33.5	-0.0799186
93	2009	72		1	1989	22	1	6	800	0	0	0	0	0	0	29.9	-0.0353556
94	2009	72		1	2005	29	1	17	4500	150	50	5	0	1	1	33.5	-0.0799186
95	2009	72		1	2003	31	1	50	10393	776	776	14	5	1	0	71	0.125758
96	2009	72		1	1999	26	1	11	150	40	40	4	0	1	1	52.9	0.199556
97	2009	72		1	2000	21	1	72	6412	1053	518	15	1	1	1	40.1	0.0836473
98	2009	46	Oct.2012	0	2004	29	1	10	2989	105	105	0	0		0	33.5	-0.0799186
99	2009	72		1	2002	29	1	21	2638	0	0	0	0	0	0	27.8	-0.0799186
100	2009	72		1	1999	33	1	9	1400	190	190	5	0	1	0	50.7	0.0558487
101	2009	72		1	2004	27	1	20	1350	427	177	13	1	1	0	40.3	0.00136191
102	2009	72		1	2000	29	1	38	2500	319	159	5	0	1	1	33.5	-0.0799186
103	2009	72		1	2001	26	1	8	460	50	50	6	1	1	0	52.9	0.199556
104	2009	72		1	2004	28	1	13	4393	702	308	7	0	1	0	38.6	0.0612444
105	2009	72		1	2000	29	1	28	8685	755	200	7	4	1	0	33.5	-0.0799186
106	2009	72		1	1999	33	1	20	7850	120	120	7	5	1	1	50.7	0.0558487
107	2009	72		1	1995	29	1	6	120	0	0	0	0	1	0	33.5	-0.0799186
108	2009	72		1	2004	14	1	206	12600	0	0	0	0	0	0	44.7	0.104593
109	2009	72		1	1997	29	1	6	1064	0	0	0	0	0	0	33.5	-0.0799186
110	2009	72		1	2005	23	1	12	420	0	0	0	0	0	0	57	-0.0445318
111	2009	72		1	1999	26	1	172	189206	12364	12364	144	39	1	1	52.9	0.199556
112	2009	72		1	2000	26	1	14	5093	458	458	4	0	1	0	52.9	0.199556
113	2009	72		1	2000	29	1	47	5561	200	0	8	0	1	1	33.5	-0.0799186
114	2009	72		1	2000	26	1	10	1164	280	210	4	1	1	1	52.9	0.199556
115	2009	72		1	2005	29	1	6	2237	0	0	0	0	1	0	33.5	-0.0799186
116	2009	46	Oct.2012	0	1999	26	1	8	198	0	0	6	0		0	52.9	0.199556
117	2009	72		1	2001	29	1	3	350	0	0	0	0	0	0	33.5	-0.0799186
118	2009	72		1	1997	26	1	25	10100	1335	698	16	1	1	1		0.199556
119	2009	72		1	2004	26	1	12	406	84	19	4	0	1	0	52.9	0.199556
120	2009	72		1	2003	27	1	14	2040	1200	240	5	0	1	1	40.3	0.00136191
121	2009	72		1	1998	26	1	73	5987	1550	1550	59	0	1	0		0.199556
122	2009	72		1	2002	25	1	10	885	0	0	0	0	1	0	27.8	-0.0193718
123	2009	57	Sep.2013	0	2005	26	1	9	1236	175	154	5	0		0	52.9	0.199556
124	2009	72		1	2005	33	1	9	1200	0	0	0	0	0	0	50.7	0.0558487
125	2009	72		1	2002	26	1	4	901	118	118	2	1	1	0	52.9	0.199556
126	2009	72		1	1953	22	1	218	34764	1200	1200	0	0	1	0
127	2009	72		1	2000	27	1	38	3324	2000	2000	20	0	1	1	40.3	0.00136191
128	2009	72		1	2000	20	1	17	2431	1035	859	13	0	1	1	52.9	-0.0123989
129	2009	62	Feb.2014	1	2003	18	1	220	95000	1200	1200	1	1	0	0	22	0.0223768
130	2009	72		1	2000	26	1	21	2819	782	282	10	0	1	1	38.6	0.199556
131	2009	51	Mar.2013	0	2002	26	1	9	1325	173	173	5	0		0	52.9	0.199556
132	2009	72		1	2001	28	1	105	145000	0	0	5	0	1	0	38.6	0.0612444
133	2009	72		1	2000	22	1	7	600	10	10	0	0	0	0	29.9	-0.0353556
134	2009	72		1	2004	10	1	10	3400	0	0	0	0	0	0	45.4	0.116526
135	2009	72		1	2001	29	1	9	909	882	216	6	0	1	1	33.5	-0.0799186
136	2009	72		1	1999	20	1	37	2929	367	367	10	0	0	1	52.9	-0.0123989
137	2009	65	May.2014	0	2004	29	1	5	200	0	0	2	0		0	33.5	-0.0799186
138	2009	72		1	1999	26	1	67	11179	1292	603	12	14	1	1	52.9	0.199556
139	2009	72		1	2005	29	1	9	1862	0	0	0	0	0	0	27.8	-0.0799186
140	2009	72		1	1999	26	1	27	1669	600	350	8	1	1	1	52.9	0.199556
141	2009	72		1	1999	29	1	21	6256	280	150	9	0	1	0	33.5	-0.0799186
142	2009	38	Feb.2012	0	2000	20	1	6	625	319	168	3	1		0	52.9	-0.0123989
143	2009	72		1	1999	21	1	34	8231	595	550	10	3	1	1	40.1	0.0836473
144	2009	72		1	1999	33	1	10	3000	300	300	10	0	1	0	50.7	0.0558487
145	2009	72		1	2000	30	1	18	2585	481	462	7	0	1	0	57	-0.0445318
146	2009	72		1	2002	29	1	10	1600	300	100	7	0	1	0	33.5	-0.0799186
147	2009	40	Apr.2012	0	2000	17	1	84	3603	0	0	0	0		0	42.6	-0.0423189
148	2009	72		1	1993	33	1	5	1000	0	0	0	0	0	0	50.7	0.0558487
149	2009	72		1	1997	33	1	14	7000	0	0	0	0	0	0	50.7	0.0558487
150	2009	72		1	1984	22	1	18	6831	0	0	0	0	0	0	29.9	-0.0353556
151	2009	72		1	2001	33	1	21	9321	745	654	13	0	1	0	50.7	0.0558487
152	2009	72		1	2002	33	1	15	1235	722	722	8	6	1	0	52.9	0.0558487
153	2009	72		1	2002	33	1	6	644	82	82	2	1	1	0	50.7	0.0558487
154	2009	72		1	2003	33	1	6	1000	0	0	0	0	0	0	50.7	0.0558487
155	2009	72		1	1999	29	1	22	3615	127	127	2	0	0	1	33.5	-0.0799186
156	2009	72		1	1995	33	1	10	3208	0	0	0	0	0	0	50.7	0.0558487
157	2009	27	Mar.2011	0	2000	33	1	72	9450	500	300	2	0		0	50.7	0.0558487
158	2009	72		1	2003	27	1	28	4312	637	36	15	0	1	1	40.3	0.00136191
159	2009	72		1	2004	33	1	19	7000	250	200	7	0	0	0	50.7	0.0558487
160	2009	72		1	2000	33	1	19	12378	0	0	0	0	0	0	50.7	0.0558487
161	2009	51	Mar.2013	0	2000	33	1	7	700	200	200	5	2		0	50.7	0.0558487
162	2009	72		1	1999	29	1	49	13356	600	200	17	3	1	1	40.3	-0.0799186
163	2009	72		1	2001	33	1	8	1481	100	100	4	0	1	1	50.7	0.0558487
164	2009	72		1	2000	33	1	38	5723	2000	1700	12	6	1	1	50.7	0.0558487
165	2009	72		1	1985	33	1	26	4367	33	33	3	0	0	1	50.7	0.0558487
166	2009	61	Jan.2014	0	2005	33	1	27	2900	580	380	17	2		0	50.7	0.0558487
167	2009	72		1	2002	33	1	6	2200	200	200	4	3	1	0	50.7	0.0558487
168	2009	72		1	1999	33	1	4	7451	100	100	2	0	1	0	50.7	0.0558487
169	2009	72		1	2003	33	1	2	100	0	0	0	0	0	0	50.7	0.0558487
170	2009	72		1	2005	29	1	7	700	100	100	4	0	1	0	33.5	-0.0799186
171	2009	72		1	2000	29	1	14	3007	625	464	5	2	1	1	33.5	-0.0799186
172	2009	72		1	2002	27	1	44	5000	0	0	4	0	1	0	52.9	0.00136191
173	2009	72		1	2000	20	1	7	530	520	0	6	1	1	0	52.9	-0.0123989
174	2009	72		1	2004	27	1				0				0		0.00136191
175	2009	72		1	2000	30	1	75	27574	1517	1514	8	4	1	1	57	-0.0445318
176	2009	72		1	1998	26	1	4	330	50	50	1	0	0	0	52.9	0.199556
177	2009	72		1	2000	33	1	17	2050	0	0	4	0	1	1	50.7	0.0558487
178	2009	72		1	2001	29	1	5	88	282	24	3	4	1	0	33.5	-0.0799186
179	2009	72		1	1995	29	1	106	16053	1367	1367	23	20	1	1	33.5	-0.0799186
180	2009	72		1	1999	33	1	58	7800	0	0	0	15	1	0	52.9	0.0558487
181	2009	72		1	1998	27	1	100	8213	0	0	13	2	0	1	40.3	0.00136191
182	2009	72		1	1999	33	1	18	4742	150	150	4	0	1	0	50.7	0.0558487
183	2009	72		1	1998	29	1	8	210	0	0	0	0	0	0	33.5	-0.0799186
184	2009	72		1	2000	21	1	20	1012	274	134	6	5	1	1	40.1	0.0836473
185	2009	72		1	1999	26	1	17	2265	100	100	8	1	1	1	52.9	0.199556
186	2009	72		1	1986	28	1	143	68000	1500	1500	1	0	1	0	38.6	0.0612444
187	2009	72		1	2005	33	1	17	504	1300	0	10	6	1	0	50.7	0.0558487
188	2009	72		1	1996	25	1	17	6000	0	0	0	0	0	0	27.8	-0.0193718
189	2009	72		1	2002	19	1	24	3596	298	228	6	0	1	0	57.1	-0.218292
190	2009	72		1	1968	21	1	99	15551	2100	500	11	0	1	1	40.1	0.0836473
191	2009	72		1	2000	21	1	16	1510	1457	796	12	7	1	1	40.1	0.0836473
192	2009	72		1	2001	29	1	26	4800	496	445	0	0	1	0	33.5	-0.0799186
193	2009	72		1	2001	29	1	13	850	275	184	11	0	0	1	33.5	-0.0799186
194	2009	72		1	2003	29	1	23	5800	24	24	1	0	0	0	33.5	-0.0799186
195	2009	72		1	2005	33	1	7	580	200	150	1	0	1	0	50.7	0.0558487
196	2009	72		1	2002	20	1	16	4037	172	172	6	0	1	1	50.7	-0.0123989
197	2009	72		1	2002	17	1	50	2000	0	0	0	0	0	0	42.6	-0.0423189
198	2009	72		1	1997	21	1	15	400	350	150	13	1	1	1	40.1	0.0836473
199	2009	72		1	1985	29	1	8	1400	0	0	0	0	0	0	33.5	-0.0799186
200	2009	72		1	2001	29	1	5	1000	0	0	0	0	0	0	33.5	-0.0799186
201	2009	72		1	2002	25	1	12	4500	0	0	0	0	0	1	27.8	-0.0193718
202	2009	72		1	1998	28	1	10	702	120	30	2	0	1	0	38.6	0.0612444
203	2009	72		1	1999	26	1	17	3463	254	254	4	0	0	1	52.9	0.199556
204	2009	72		1	2003	20	1	8	1075	700	300	5	0	1	1	52.9	-0.0123989
205	2009	72		1	1998	23	1	22	6056	378	328	5	0	1	1	51.9	0.117385
206	2009	72		1	2000	26	1	22	3408	484	484	17	0	1	1	52.9	0.199556
207	2009	72		1	2000	10	1	50	21633	30	30	2	0	1	0	45.4	0.116526
208	2009	72		1	1996	27	1	110	16342	0	0	22	2	1	1		0.00136191
209	2009	72		1	1998	28	1	15	3000	300	300	9	0	1	0	38.6	0.0612444
210	2009	55	Jul.2013	1	2005	26	1	36	1736	0	0	0	0	1	0	52.9	0.199556
211	2009	72		1	2005	26	1	31	2827	527	127	9	4	1	1	52.9	0.199556
212	2009	72		1	2002	26	1	15	916	1200	650	14	2	1	0	52.9	0.199556
213	2009	72		1	2000	25	1	10	697	0	0	0	0	0	0	27.8	-0.0193718
214	2009	72		1	2004	29	1	121	51577	0	0	0	0	0	0	33.5	-0.0799186
215	2009	72		1	1998	26	1	42	6500	637	267	7	2	1	1	52.9	0.199556
216	2009	48	Dec.2012	0	1998	29	1	19	1320	145	145	4	0		0	33.5	-0.0799186
217	2009	72		1	1999	27	1	4	250	60	60	2	0	1	0	40.3	0.00136191
218	2009	36	Dec.2011	0	2000	27	1	18	1157	160	0	10	0		0	40.3	0.00136191
219	2009	72		1	2004	27	1	8	640	227	30	6	4	1	0	40.3	0.00136191
220	2009	72		1	2001	20	1	83	29049	1122	414	15	12	1	0	52.9	-0.0123989
221	2009	72		1	2002	27	1	8	720	100	50	3	0	0	0		0.00136191
222	2009	72		1	2004	26	1	9	1085	0	0	5	0	0	0	52.9	0.199556
223	2009	72		1	1997	21	1	38	3317	2338	1778	21	19	1	1	40.1	0.0836473
224	2009	72		1	1997	29	1	8	1000	0	0	0	0	0	0	33.5	-0.0799186
225	2009	72		0	2001	26	1	2	150	0	0	0	1		0	52.9	0.199556
226	2009	72		1	2001	26	1	6	139	30	5	2	0	0	0	52.9	0.199556
227	2009	72		1	1994	20	1	13	3628	240	240	2	0	0	0	52.9	-0.0123989
228	2009	72		1	1999	26	1	90	19488	1026	1026	35	0	1	0	52.9	0.199556
229	2009	72		1	2000	26	1	57	2652	650	150	12	6	1	0	52.9	0.199556
230	2009	42	Jun.2012	0	2000	26	1	7	1003	235	0	5	0		0	52.9	0.199556
231	2009	72		1	2004	27	1	13	1200	500	500	3	0	1	0	33.5	0.00136191
232	2009	72		1	2002	29	1	8	1800	0	0	0	0	1	1	33.5	-0.0799186
233	2009	72		1	1980	33	1	10	581	0	0	0	0	0	0	50.7	0.0558487
234	2009	72		1	1957	17	1	269	176352	0	0	0	0	0	0	42.6	-0.0423189
235	2009	72		1	1994	25	1	12	1147	30	30	1	0	0	1	27.8	-0.0193718
236	2009	72		1	1991	33	1	9	1760	0	0	0	0	0	0	50.7	0.0558487
237	2009	72		1	2002	25	1	8	700	0	0	0	0	0	0	27.8	-0.0193718
238	2009	72		1	1975	25	1	54	6360	500	500	4	0	0	1	27.8	-0.0193718
239	2009	21	Sep.2010	0	2000	33	1	9	600	0	0	0	0		0	50.7	0.0558487
240	2009	72		1	1995	25	1	7	1816	0	0	0	0	0	0	27.8	-0.0193718
241	2009	72		1	1998	29	1	113	6833	400	100	5	18	1	0	33.5	-0.0799186
242	2009	72		1	1999	20	1	7	2800	0	0	0	0	0	0	52.9	-0.0123989
243	2009	66	Jun.2014	0	2000	26	1	9	800	1565	505	9	10		1	52.9	0.199556
244	2009	72		1	1997	27	1	55	9512	1100	706	14	2	1	1	40.3	0.00136191
245	2009	72		1	1999	27	1	29	8336	573	105	23	1	1	1	38.6	0.00136191
246	2009	72		1	1996	17	1	909	1367948	2147	2147	20	0	0	1	42.6	-0.0423189
247	2009	72		1	1999	21	1	77	14368	899	289	15	9	1	0	40.3	0.0836473
248	2009	72		1	1989	25	1	20	2120	0	0	3	0	0	0	27.8	-0.0193718
249	2009	72		1	1999	29	1	15	1588	0	0	0	0	0	1	33.5	-0.0799186
250	2009	72		1	1999	20	1	33	4184	0	0	17	0	1	0	52.9	-0.0123989
251	2009	55	Jul.2013	1	2005	29	1	23	3253	431	211	5	3	1	1	33.5	-0.0799186
252	2009	72		1	2000	29	1	7	1500	0	0	1	1	0	0	33.5	-0.0799186
253	2009	72		1	1991	25	1	8	28414	0	0	0	0	0	0	27.8	-0.0193718
254	2009	72		1	2001	28	1	6	2117	0	0	0	0	0	0	38.6	0.0612444
255	2009	72		1	2000	28	1	11	366	300	300	7	2	1	0	38.6	0.0612444
256	2009	72		1	2000	27	1	15	2100	420	300	5	0	1	1	52.9	0.00136191
257	2009	34	Oct.2011	0	2000	26	1	3	1500	300	300	1	0		1	52.9	0.199556
258	2009	72		1	2001	29	1	10	2403	300	300	2	3	1	0	33.5	-0.0799186
259	2009	13	Jan.2010	1	2004	21	1	3	685	10	2	1	3	0	0	52.9	0.0836473
260	2009	27	Mar.2011	0	2001	33	1	7	2018	30	30	0	2		0	50.7	0.0558487
261	2009	72		1	2001	27	1	16	2077	92	92	8	0	1	0	71	0.125758
262	2009	72		1	2000	20	1	6	1041	378	263	2	0	1	1	52.9	-0.0123989
263	2009	72		1	1999	28	1	4	550	0	0	0	0	0	0	33.5	0.0612444
264	2009	72		1	2004	33	1	8	3560	0	0	0	0	0	1	50.7	0.0558487
265	2009	72		1	1991	25	1	6	750	50	50	0	5	1	0	27.8	-0.0193718
266	2009	72		1	1990	29	1	4	979	0	0	0	0	0	1	33.5	-0.0799186
267	2009	72		1	2001	27	1	14	2671	200	200	6	0	0	1	40.3	0.00136191
268	2009	72		1	2002	26	1	53	5870	700	400	26	1	1	1	52.9	0.199556
269	2009	72		1	2002	25	1	16	4800	100	100	0	0	1	0	38.6	-0.0193718
270	2009	60	Dec.2013	0	2003	26	1	2	413	15	15	0	0		0	52.9	0.199556
271	2009	72		1	2002	26	1	7	300	53	13	5	0	1	0	52.9	0.199556
272	2009	72		1	2002	29	1	10	1100	30	30	0	1	1	0	33.5	-0.0799186
273	2009	72		1	1996	27	1	4	1300	50	50	0	0	0	0	40.3	0.00136191
274	2009	72		1	1998	27	1	13	1029	280	166	8	0	1	1	40.3	0.00136191
275	2009	72		1	2002	26	1	8	400	600	150	0	0	1	1	52.9	0.199556
276	2009	72		1	1998	20	1	18	2002	193	69	6	0	0	0	52.9	-0.0123989
277	2009	72		1	2000	26	1	20	1229	376	376	18	0	1	0	52.9	0.199556
278	2009	72		0	1999	26	1	22	1912	0	0	6	0		0	52.9	0.199556
279	2009	72		1	2003	29	1	17	3721	0	0	0	2	0	1	33.5	-0.0799186
280	2009	72		1	2003	29	1	3	1580	0	0	0	0	1	1	33.5	-0.0799186
281	2009	72		1	2000	26	1	8	646	258	128	6	0	0	1	52.9	0.199556
282	2009	72		1	2000	20	1	10	1760	200	200	6	0	1	1	52.9	-0.0123989
283	2009	6	Jun.2009	0	2000	26	1	12	303	0	0	0	0		0	52.9	0.199556
284	2009	72		1	2002	25	1	7	1600	0	0	0	0	0	0	27.8	-0.0193718
285	2009	72		1	2005	29	1	5	1000	0	0	0	0	0	0	27.8	-0.0799186
286	2009	72		1	1999	13	1	15	3900	300	300	3	0	0	0	34.2	0.031431
287	2009	72		1	1976	18	1	20	2200	0	0	0	0	0	0	22	0.0223768
288	2009	72		1	2004	29	1	19	2074	400	400	1	2	1	0	33.5	-0.0799186
289	2009	72		1	2004	26	1	7	407	270	70	5	0	1	0	52.9	0.199556
290	2009	72		1	2005	26	1	22	1658	0	0	0	0	0	0	52.9	0.199556
291	2009	72		1	2000	22	1	18	2750	0	0	0	0	1	1	29.9	-0.0353556
292	2009	38	Feb.2012	0	1998	26	1	21	3194	673	673	10	0		1	52.9	0.199556
293	2009	72		1	2001	29	1	11	1900	60	60	2	0	1	0	33.5	-0.0799186
294	2009	72		1	2001	27	1	43	3000	700	200	6	3	1	1	40.3	0.00136191
295	2009	72		1	2004	28	1	7	739	0	0	0	0	0	1	50.7	0.0612444
296	2009	72		1	2005	26	1	5	3504	0	0	0	0	1	0	52.9	0.199556
297	2009	72		1	2004	27	1	5	8000	0	0	0	0	0	1	40.3	0.00136191
298	2009	25	Jan.2011	0	2005	29	1	7	70	667	166	5	0		0
299	2009	72		1	2005	28	1	8	2100	0	0	3	0	1	0	38.6	0.0612444
300	2009	72		1	2002	29	1	25	2067	145	65	7	4	1	1	33.5	-0.0799186
301	2009	72		1	1979	20	1	180	177075	2641	2641	38	2	0	1	52.9	-0.0123989
302	2009	42	Jun.2012	0	2003	26	1	13	3709	204	164	4	0		0	52.9	0.199556
303	2009	72		1	2005	27	1	18	3000	50	50	2	0	0	1	40.3	0.00136191
304	2009	72		1	2002	33	1	12	2854	500	100	7	7	1	1	50.7	0.0558487
305	2009	35	Nov.2011	0	2001	26	1	8	616	162	16	7	0		0	52.9	0.199556
306	2009	72		1	2000	21	1	23	261	943	943	20	0	0	0	40.1	0.0836473
307	2009	72		1	1999	29	1	20	2002	0	0	0	0	0	0	33.5	-0.0799186
308	2009	72		1	2000	22	1	2	600	0	0	0	0	0	0	29.9	-0.0353556
309	2009	72		1	1998	27	1	14	2900	108	108	5	3	1	0	50.7	0.00136191
310	2009	72		1	2000	26	1	12	1238	733	733	5	0	1	0	52.9	0.199556
311	2009	72		1	2001	28	1	3	1100	0	0	0	1	0	0	38.6	0.0612444
312	2009	72		1	2005	33	1	1	160	0	0	0	0	0	0	50.7	0.0558487
313	2009	72		1	1995	28	1	3	600	0	0	0	0	1	0	38.6	0.0612444
314	2009	72		1	1996	28	1	7	3348	0	0	0	0	1	0	38.6	0.0612444
315	2009	72		1	2003	29	1	5	750	17	17	2	0	0	0	33.5	-0.0799186
316	2009	72		1	1997	29	1	17	2500	0	0	0	0	0	0	22	-0.0799186
317	2009	17	May.2010	0	2005	23	1	4	130	400	0	2	0		0	51.9	0.0881422
318	2009	30	Jun.2011	0	1990	21	1	32	2444	854	504	15	3		1	40.1	0.0836473
319	2009	72		1	1989	27	1	158	23836	1115	1115	16	0	1	1	33.5	0.00136191
320	2009	72		1	1991	29	1	18	2000		0				0		-0.0799186
321	2009	72		1	1999	29	1	10	1200	0	0	0	0	0	0	33.5	-0.0799186
322	2009	48	Dec.2012	0	2004	28	1	5	1000	20	20	1	0		1	38.6	0.0612444
323	2009	52	Apr.2013	0	2005	21	1	3	150	0	0	3	0		0	45.4	0.0836473
324	2009	72		1	2001	26	1	28	3303	1355	1000	25	2	1	0	52.9	0.199556
325	2009	72		1	2003	28	1	13	10471	0	0	0	0	0	0	38.6	0.0612444
326	2009	72		1	2000	22	1	145	845074	0	0	0	0	0	0	29.9	-0.0353556
327	2009	72		1	2005	29	1	8	550	200	200	0	1	0	0	33.5	-0.0799186
328	2009	72		1	2000	23	1	177	13397	0	0	0	0	0	0	51.9	0.117385
329	2009	72		1	2000	33	1	18	2002	865	370	6	0	1	1	50.7	0.0558487
330	2009	72		1	2005	26	1	6	379	300	100	4	8	0	0	50.7	0.199556
331	2009	72		1	2005	29	1	15	2100	180	80	3	0	1	0	33.5	-0.0799186
332	2009	72		1	2003	33	1	31	6277	225	225	1	1	1	1	50.7	0.0558487
333	2009	72		1	2003	25	1	2	400	0	0	0	0	0	0	27.8	-0.0193718
334	2009	72		1	1998	26	1	69	9285	1685	1685	32	0	1	1	52.9	0.199556
335	2009	72		1	1996	27	1	67	11132	750	750	21	1	0	1	40.3	0.00136191
336	2009	72		1	1995	10	1	10	1250	0	0	0	1	0	1	45.4	0.116526
337	2009	72		1	1999	26	1	47	9492	877	877	20	2	1	1	52.9	0.199556
338	2009	72		1	2004	33	1	22	2345	23	23	1	1	0	1	50.7	0.0558487
339	2009	72		1	2005	33	1	10	187	0	0	5	0	1	0	50.7	0.0558487
340	2009	72		1	1995	25	1	12	1800	0	0	0	0	1	0	33.5	-0.0193718
341	2009	72		1	1996	29	1	10	1000	0	0	0	0	0	0	33.5	-0.0799186
342	2009	72		1	2003	27	1	26	3740	546	386	10	4	1	0	40.3	0.00136191
343	2009	72		1	1994	28	1	7	400	0	0	0	0	0	0	38.6	0.0612444
344	2009	72		1	1998	29	1	15	3200	0	0	0	0	0	0	33.5	-0.0799186
345	2009	72		1	1998	26	1	20	1430	10	10	1	0	1	0	52.9	0.199556
346	2009	72		1	2000	22	1	18	4919	106	106	2	0	1	1		-0.0353556
347	2009	72		1	1996	26	1	28	4984	1000	800	5	0	1	1	52.9	0.199556
348	2009	72		1	2000	29	1	17	2842	116	0	7	0	1	0	33.5	-0.0799186
349	2009	72		1	2000	26	1	80	17634	540	300	12	2	1	1	52.9	0.199556
350	2009	72		1	2002	33	1	11	2344	250	250	5	1	1	1	50.7	0.0558487
351	2009	72		1	2004	22	1	3	690	0	0	0	2	1	0	29.9	-0.0353556
352	2009	72		1	1999	33	1	9	1700	87	42	3	0	0	0	50.7	0.0558487
353	2009	72		1	2003	26	1	20	8483	754	754	5	1	1	0	52.9	0.199556
354	2009	72		1	2004	27	1	1	320	0	0	0	0	0	1	40.3	0.00136191
355	2009	72		1	1977	32	1	5	600	0	0	0	0	0	1	40.9	0.0881422
356	2009	72		1	1989	25	1	3	300	0	0	0	0	0	0	27.8	-0.0193718
357	2009	30	Jun.2011	0	2001	25	1	2	800	0	0	1	0		0	27.8	-0.0193718
358	2009	72		1	2003	30	1	10	900	0	0	0	0	0	0	57	-0.0445318
359	2009	72		1	1989	27	1	8	800	0	0	0	0	0	1	40.3	0.00136191
360	2009	72		1	2005	30	1	10	1040	0	0	0	0	0	0	57	-0.0445318
361	2009	17	May.2010	0	2001	20	1	1	100	0	0	0	0		0	52.9	-0.0123989
362	2009	72		1	1989	26	1	9	1008	0	0	0	0	1	0	52.9	0.199556
363	2009	72		1	1999	33	1	16	5200	230	50	5	3	0	0	50.7	0.0558487
364	2009	72		1	1996	27	1	69	8582	499	499	5	2	1	1	33.5	0.00136191
365	2009	33	Sep.2011	0	2000	26	1	18	453	475	274	8	5		1	52.9	0.199556
366	2009	72		1	1996	28	1	11	3076	35	35	2	0	0	1	52.9	0.0612444
367	2009	72		1	1997	29	1	29	3706	350	240	8	0	1	0	33.5	-0.0799186
368	2009	50	Feb.2013	0	1999	10	1	28	9346	0	0	0	0		0	45.4	0.116526
369	2009	48	Dec.2012	0	2000	29	1	7	941	250	150	1	1		0	33.5	-0.0799186
370	2009	72		1	2000	26	1	49	49863	1274	1274	24	1	1	1	52.9	0.199556
371	2009	72		1	2000	26	1	48	11463	0	0	0	10	1	1	38.6	0.199556
372	2009	72		1	2004	28	1	5	1200	85	85	2	0	1	1	38.6	0.0612444
373	2009	72		1	2003	29	1	6	237	230	102	4	1	1	1	33.5	-0.0799186
374	2009	72		1	2002	33	1	3	100	0	0	0	0		0	50.7	0.0558487
375	2009	72		1	1973	25	1	141	35566	0	0	32	0	0	0	27.8	-0.0193718
376	2009	72		1	2003	33	1	3	100	0	0	0	0	0	0	50.7	0.0558487
377	2009	72		1	1979	26	1	206	119251	0	0	43	0	1	0	52.9	0.199556
378	2009	72		1	1993	31	1	18	4500	300	60	5	0	1	0	71	0.125758
379	2009	72		1	1997	26	1	381	14912	0	0	0	0	1	0	22	0.199556
380	2009	72		1	1997	29	1	25	12000	0	0	4	2	0	0	33.5	-0.0799186
381	2009	72		1	1992	27	1	9	2300	0	0	0	0	0	1	40.3	0.00136191
382	2009	72		1	1978	33	1	378	143197	0	0	41	0	1	1	50.7	0.0558487
383	2009	46	Oct.2012	0	1999	20	1	18	5807	459	429	4	4		0	52.9	-0.0123989
384	2009	72		1	2004	20	1	5	50	170	170	4	2	1	1	52.9	-0.0123989
385	2009	72		1	2000	26	1	25	8871	0	0	20	0	1	0	50.7	0.199556
386	2009	72		1	1994	29	1	6	1422	0	0	0	0	0	0	33.5	-0.0799186
387	2009	72		1	1997	25	1	12	1911	0	0	0	0	0	0	27.8	-0.0193718
388	2009	72		1	2000	27	1	9	1280	130	130	5	0	1	1	40.3	0.00136191
389	2009	72		1	2002	28	1	2	450	20	20	0	0	0	0	38.6	0.0612444
390	2009	72		1	1997	26	1	38	5600	989	989	25	1	1	0	52.9	0.199556
391	2009	72		1	2004	20	1	2	500	260	30	2	0	0	0	34.2	-0.0123989
392	2009	72		1	2003	27	1	8	3000	100	100	3	2	1	0	40.3	0.00136191
393	2009	72		1	2001	30	1	33	5385	150	150	5	0	1	0	57	-0.0445318
394	2009	72		1	2003	33	1	11	273	400	300	2	0	1	0	29.9	0.0558487
395	2009	72		1	2004	30	1	291	29020	0	0	0	0	0	0	57	-0.0445318
396	2009	72		1	1997	25	1	5	800	150	150	0	0	0	0	27.8	-0.0193718
397	2009	72		1	2004	33	1	6	700	200	200	4	0	1	0	50.7	0.0558487
398	2009	72		1	2000	25	1	7	1470	0	0	1	0	1	1	33.5	-0.0193718
399	2009	72		1	1976	33	1	90	58252	1100	1100	5	0	0	1	50.7	0.0558487
400	2009	61	Jan.2014	0	1992	13	1	51	4137	0	0	0	0		0	34.2	0.031431
401	2009	72		1	1999	26	1	151	77169	719	719	5	1	1	1		0.199556
402	2009	72		1	2000	10	1	50	7956	200	0	0	0	1	0	45.4	0.116526
403	2009	72		1	1984	33	1	69	23844	234	50	5	2	0	0	50.7	0.0558487
404	2009	72		1	2002	20	1	4	361	74	24	2	0	1	0	52.9	-0.0123989
405	2009	72		1	1997	26	1	36	4873	451	451	12	4	1	1	52.9	0.199556
406	2009	33	Sep.2011	0	1998	16	1	1	22	0	0	0	0		0	44.7	-0.00287095
407	2009	72		1	2003	27	1	24	2270	708	458	0	1	0	1	40.3	0.00136191
408	2009	72		1	1997	28	1	24	1000	500	250	5	10	1	1	38.6	0.0612444
409	2009	72		1	2000	29	1	3	500	0	0	1	0	0	0	33.5	-0.0799186
410	2009	72		1	2002	21	1	278	83100	1726	1726	6	4	0	0	40.1	0.0836473
411	2009	72		1	2000	27	1	10	1471	10	10	0	0	1	0	52.9	0.00136191
412	2009	72		1	1997	28	1	6	1200	0	0	0	0	0	0	33.5	0.0612444
413	2009	72		1	1989	25	1	1	70	0	0	0	0	0	0	27.8	-0.0193718
414	2009	54	Jun.2013	0	1999	25	1	16	5229	121	121	5	0		0	27.8	-0.0193718
415	2009	72		1	1994	25	1	2	150	0	0	0	0	0	0	27.8	-0.0193718
416	2009	72		1	2003	29	1	4	1500	0	0	1	0	0	0	33.5	-0.0799186
417	2009	72		1	2004	20	1	3	210	0	0	0	0	0	0	52.9	-0.0123989
418	2009	72		1	2004	25	1	5	1600	0	0	0	1	1	0	27.8	-0.0193718
419	2009	72		1	1990	29	1	5	1100	0	0	0	1	1	0	33.5	-0.0799186
420	2009	30	Jun.2011	0	2005	27	1	6	500	0	0	0	0		0	40.3	0
421	2009	72		1	1995	33	1	5	600	0	0	0	0	0	0	50.7	0.0558487
422	2009	72		1	2000	20	1				0				0		-0.0123989
423	2009	72		1	2001	22	1				0				0		-0.0353556
424	2009	72		1	2004	25	1				0				0		-0.0193718
425	2009	72		1	2001	20	1				0				0		-0.0123989
426	2009	72		1	2005	25	1				0				0		-0.0193718
427	2009	72		1	2005	27	1				0				0		0.00136191
428	2009	72		1	1997	27	1				0				0		0.00136191
429	2009	72		1	1994	10	1				0				0		0.116526
430	2009	72		1	1999	25	1				0				0		-0.0193718
431	2009	72		1	2001	22	1				0				0		-0.0353556
432	2009	72		1	2005	29	1				0				0		-0.0799186
433	2009	72		1	1997	25	1				0				0		-0.0193718
434	2009	72		1	2002	27	1				0				0		0.00136191
435	2009	72		1	2001	27	1				0				0		0.00136191
436	2009	72		1	1998	27	1				0				0		0.00136191
437	2009	57	Sep.2013	0	2002	20	1				0				0
438	2009	72		1	1989	20	1				0				0		-0.0123989
439	2009	72		1	1991	29	1				0				0		-0.0799186
440	2009	72		1	1996	28	1				0				0		0.0612444
441	2009	72		1	2001	28	1				0				0		0.0612444
442	2009	72		1	2003	29	1				0				0		-0.0799186
443	2009	72		1	1997	29	1				0				0		-0.0799186
444	2009	72		1	1999	26	1				0				0		0.199556
445	2009	72		1	1995	27	1				0				0		0.00136191
446	2009	72		1	2002	13	1				0				0		0.031431
447	2009	72		1	1998	29	1				0				0		-0.0799186
448	2009	72		1	1999	28	2				0				0		0.0612444
449	2009	72		1	1994	28	2				0				0		0.0612444
450	2009	72		1	2002	27	2				0				0		0.00136191
451	2009	72		1	2003	28	2				0				0		0.0612444
452	2009	72		1	1989	29	2				0				0		-0.0799186
453	2009	72		1	2000	29	2				0				0		-0.0799186
454	2009	62	Feb.2014	0	2003	28	2				0				0		0.0612444
455	2009	72		1	1998	28	2				0				0		0.0612444
456	2009	72		1	2002	29	2				0				0		-0.0799186
457	2009	72		1	1999	28	2				0				0		0.0612444
458	2009	72		1	2003	26	2				0				0		0.199556
459	2009	72		1	2003	26	2				0				0		0.199556
460	2009	72		1	2004	28	2				0				0		0.0612444
461	2009	72		1	2004	26	2				0				0		0.199556
462	2009	72		1	2000	26	2				0				0		0.199556
463	2009	55	Jul.2013	0	2001	28	2				0				0		0.0612444
464	2009	72		1	2005	27	2				0				0		0.00136191
465	2009	72		1	2000	27	2				0				0		0.00136191
466	2009	69	Sep.2014	0	1987	23	2				0				0		0.117385
467	2009	72		1	2001	28	2				0				0		0.0612444
468	2009	72		1	2004	26	2				0				0		0.199556
469	2009	72		1	2003	26	2				0				0		0.199556
470	2009	72		1	1993	30	2				0				0		-0.0445318
471	2009	72		1	1980	27	2				0				0		0.00136191
472	2009	72		1	2004	26	2				0				0		0.199556
473	2009	72		1	2003	28	2				0				0		0.0612444
474	2009	72		1	2002	25	2				0				0		-0.0193718
475	2009	72		1	2001	28	2				0				0		0.0612444
476	2009	72		1	2004	26	2				0				0		0.199556
477	2009	72		1	1996	28	2				0				0		0.0612444
478	2009	72		1	1989	28	2				0				0		0.0612444
479	2009	72		1	1993	29	2				0				0		-0.0799186
480	2009	72		1	2004	28	2				0				0		0.0612444
481	2009	72		1	2004	28	2				0				0		0.0612444
482	2009	72		1	2003	29	2				0				0		-0.0799186
483	2009	72		1	2004	28	2				0				0		0.0612444
484	2009	72		1	2005	28	2				0				0		0.0612444
485	2009	72		1	2001	28	2				0				0		0.0612444
486	2009	72		1	2005	27	2				0				0		0.00136191
487	2009	72		1	2001	26	2				0				0		0.199556
488	2009	72		1	2004	28	2				0				0		0.0612444
489	2009	72		1	1996	29	2				0				0		-0.0799186
490	2009	72		1	2001	24	2				0				0		-0.143629
491	2009	72		1	2005	29	2				0				0		-0.0799186
492	2009	72		1	2005	27	2				0				0		0.00136191
493	2009	72		1	2003	28	2				0				0		0.0612444
494	2009	72		1	2003	29	2				0				0		-0.0799186
495	2009	66	Jun.2014	0	2005	29	2				0				0		-0.0799186
496	2009	72		1	1998	28	2				0				0		0.0612444
497	2009	72		1	2000	30	2				0				0		-0.0445318
498	2009	72		1	1999	26	2				0				0		0.199556
499	2009	72		1	2005	28	2				0				0		0.0612444
500	2009	72		1	1999	29	2				0				0		-0.0799186
501	2009	72		1	1994	29	2				0				0		-0.0799186
502	2009	72		1	1999	29	2				0				0		-0.0799186
503	2009	72		1	2005	29	2				0				0		-0.0799186
504	2009	72		1	1999	28	2				0				0		0.0612444
505	2009	72		1	2005	27	2				0				0		0.00136191
506	2009	72		1	1991	28	2				0				0		0.0612444
507	2009	72		1	1997	29	2				0				0		-0.0799186
508	2009	72		1	2000	28	2				0				0		0.0612444
509	2009	72		1	2004	20	2				0				0		-0.0123989
510	2009	72		1	2000	28	2				0				0		0.0612444
511	2009	58	Oct.2013	0	1999	28	2				0				0
512	2009	72		1	2000	28	2				0				0		0.0612444
513	2009	72		1	2004	27	2				0				0		0.00136191
514	2009	72		1	2003	27	2				0				0		0.00136191
515	2009	72		1	1998	28	2				0				0		0.0612444
516	2009	72		1	2000	25	2				0				0		-0.0193718
517	2009	72		1	1995	26	2				0				0		0.199556
518	2009	72		1	1998	29	2				0				0		-0.0799186
519	2009	72		1	1998	28	2				0				0		0.0612444
520	2009	72		1	2005	27	2				0				0		0.00136191
521	2009	72		1	1999	30	2				0				0		-0.0445318
522	2009	72		1	1977	22	2				0				0		-0.0353556
523	2009	72		1	2001	23	2				0				0		0.117385
524	2009	72		1	1988	27	2				0				0		0.00136191
525	2009	72		1	2003	25	2				0				0		-0.0193718
526	2009	72		1	2000	26	2				0				0		0.199556
527	2009	72		1	2001	28	2				0				0		0.0612444
528	2009	72		1	2002	27	2				0				0		0.00136191
529	2009	72		1	2003	28	2				0				0		0.0612444
530	2009	72		1	2001	28	2				0				0		0.0612444
531	2009	72		1	2005	28	2				0				0		0.0612444
532	2009	72		1	2000	27	2				0				0		0.00136191
533	2009	72		1	1998	27	2				0				0		0.00136191
534	2009	72		1	2004	29	2				0				0		-0.0799186
535	2009	72		1	2000	28	2				0				0		0.0612444
536	2009	72		1	2002	27	2				0				0		0.00136191
537	2009	72		1	2002	29	2				0				0		-0.0799186
538	2009	66	Jun.2014	0	2000	28	2				0				0		-0.0799186
539	2009	72		1	2000	28	2				0				0		0.0612444
540	2009	72		1	2000	25	2				0				0		-0.0193718
541	2009	72		1	2004	23	2				0				0		0.117385
542	2009	72		1	1989	24	2				0				0		-0.143629
543	2009	72		1	2003	29	2				0				0		-0.0799186
544	2009	72		1	2000	29	2				0				0		-0.0799186
545	2009	72		1	1999	27	2				0				0		0.00136191
546	2009	72		1	1994	29	2				0				0		-0.0799186
547	2009	72		1	2005	22	2				0				0		-0.0353556
548	2009	72		1	1997	28	2				0				0		0.0612444
549	2009	72		1	2002	28	2				0				0		0.0612444
550	2009	72		1	2002	28	2				0				0		0.0612444
551	2009	68	Aug.2014	0	2000	28	2				0				0		0.0612444
552	2009	72		1	1999	28	2				0				0		0.0612444
553	2009	60	Dec.2013	0	2001	30	2				0				0
554	2009	72		1	1997	26	2				0				0		0.199556
555	2009	72		1	2004	28	2				0				0		0.0612444
556	2009	72		1	1995	24	2				0				0		-0.143629
557	2009	72		1	2000	29	2				0				0		-0.0799186
558	2009	72		1	1998	29	2				0				0		-0.0799186
559	2009	72		1	2005	28	2				0				0		0.0612444
560	2009	72		1	1996	26	3				0				0		0.199556
561	2009	72		1	2000	23	3				0				0		0.117385
562	2009	72		1	1995	29	3				0				0		-0.0799186
563	2009	72		1	1999	29	3				0				0		-0.0799186
564	2009	72		1	1996	29	3				0				0		-0.0799186
565	2009	72		1	1999	27	3				0				0		0.00136191
566	2009	72		1	1999	27	3				0				0		0.00136191
567	2009	72		1	2005	26	3				0				0		0.199556
568	2009	72		1	1987	13	3				0				0		0.031431
569	2009	72		1	2001	26	3				0				0		0.199556
570	2009	72		1	2002	29	3				0				0		-0.0799186
571	2009	72		1	2004	29	3				0				0		-0.0799186
572	2009	72		1	1989	26	3				0				0		0.199556
573	2009	72		1	1992	24	3				0				0		-0.143629
574	2009	72		1	1990	28	3				0				0		0.0612444
575	2009	60	Dec.2013	0	1989	29	3				0				0		-0.0799186
576	2009	72		1	2001	26	3				0				0		0.199556
577	2009	72		1	1968	28	3				0				0		0.0612444
578	2009	72		1	1993	26	3				0				0		0.199556
579	2009	72		1	1977	29	3				0				0		-0.0799186
580	2009	72		1	1996	26	3				0				0		0.199556
581	2009	72		1	1999	27	3				0				0		0.00136191
582	2009	72		1	1994	24	3				0				0		-0.143629
583	2009	72		1	2001	29	3				0				0		-0.0799186
584	2009	72		1	2004	10	3				0				0		0.116526
585	2009	72		1	2005	29	3				0				0		-0.0799186
586	2009	72		1	1998	22	3				0				0		-0.0353556
587	2009	72		1	2000	11	3				0				0		-0.018644
588	2009	66	Jun.2014	0	2003	25	3				0				0
1	2010	72		1	1992	29	1	63	1750	472	72	8	0	1	1	32.9	0.269199
2	2010	72		1	2000	26	1	12	1536	200	100	6	1	1	1	53.3	0.20734
3	2010	72		1	1998	22	1	2	0	0	0	0	0	1	0	49.6	0.224757
4	2010	72		1	1998	29	1	8	1650	24	24	8	0	0	0	32.9	0.269199
5	2010	72		1	2002	33	1	13	2100	100	80	5	0	0	0	49.6	0.107691
6	2010	72		1	1998	22	1	38	7000	0	0	0	0	0	0	27.8	0.224757
7	2010	72		1	1999	33	1	7	1800	40	40	4	0	1	0	49.6	0.107691
8	2010	72		1	1980	30	1	21	1360	0	0	0	0	0	0	52.5	0.293457
9	2010	72		1	1996	29	1	3	700	0	0	0	0	0	0	32.9	0.269199
10	2010	72		1	2005	25	1	32	7485	130	130	2	1	1	1	27.2	0.165243
11	2010	72		1	1987	22	1	11	3800	0	0	0	0	0	0	27.8	0.224757
12	2010	72		1	1968	29	1	97	24509	1800	1800	7	0	0	1	32.9	0.269199
13	2010	72		1	2001	26	1	8	7000	1100	1100	4	0	0	0	53.3	0.20734
14	2010	72		1	2000	33	1	68	14661	2600	1900	19	9	1	1	49.6	0.107691
15	2010	72		1	2000	26	1	15	1853	508	282	13	1	1	1	53.3	0.20734
16	2010	72		1	2000	26	1	19	3257	233	233	13	0	1	1	53.3	0.20734
17	2010	72		1	1996	26	1	200	15365	3300	3000	42	3	1	1	53.3	0.20734
18	2010	72		1	2000	29	1	95	30213	2657	2657	23	1	1	1	32.9	0.269199
19	2010	72		1	1996	33	1	22	6700	0	0	0	0	0	1	49.6	0.107691
20	2010	72		1	2002	29	1	20	5060	0	0	0	0	1	0	32.9	0.269199
21	2010	72		1	1999	29	1	21	2500	900	900	5	0	1	1	32.9	0.269199
22	2010	50	Feb.2013	0	1988	29	1	5	700	0	0	0	0	0	1	32.9	0.269199
23	2010	72		1	1992	33	1	8	1300	0	0	0	0	0	0	49.6	0.107691
24	2010	72		1	1993	29	1	10	942	0	0	0	0	1	0	32.9	0.269199
25	2010	72		1	1993	25	1	24	2250	0	0	0	0	0	1	27.2	0.165243
26	2010	72		1	1988	10	1	41	4500	0	0	0	0	0	0	45.6	0.0578887
27	2010	72		1	1999	26	1	12	5000	200	200	2	0	1	0	53.3	0.20734
28	2010	36	Dec.2011	0	1999	28	1	8	1710	0	0	0	0	0	0	38.9	0.224757
29	2010	32	Aug.2011	0	2002	29	1				0				0
30	2010	72		1	2000	33	1	5	350	0	0	0	0	0	0	49.6	0.107691
31	2010	72		1	1970	22	1	150	22693	0	0	0	0	0	1	27.8	0.224757
32	2010	72		1	1999	13	1	60	6708	0	0	0	0	0	1	33.6	0.125878
33	2010	72		1	2000	16	1	8	300	0	0	0	0	0	0	45.6	0.0271061
34	2010	72		1	1990	27	1	95	16000	1544	1508	43	0	1	1	41.3	0.264681
35	2010	72		1	2000	31	1	150	33880	4900	4900	121	0	1	1	75	-0.000799665
36	2010	72		1	2003	27	1	7	1756	0	0	0	0	1	0	41.3	0.264681
37	2010	72		1	1994	26	1	38	11690	204	160	8	1	0	0	53.3	0.20734
38	2010	72		1	1990	20	1	48	11076	0	0	0	0	0	0	53.1	0.189475
39	2010	72		1	1997	27	1	5	350	50	47	0	0	0	0	41.3	0.264681
40	2010	72		1	2000	29	1	17	7080	70	70	2	1	1	1	32.9	0.269199
41	2010	72		1	2000	25	1	10	18500	0	0	0	0	0	0	27.2	0.165243
42	2010	72		1	2004	29	1	26	2632	1505	867	12	0	1	0	32.9	0.269199
43	2010	72		1	1999	24	1	30	11100	0	0	0	0	0	0	52.8	0.263472
44	2010	72		1	2000	29	1	10	700	200	200	1	1	0	0	32.9	0.269199
45	2010	72		1	1999	25	1	21	700	0	0				0	27.2	0.165243
46	2010	72		1	1999	26	1	102	56511	270	170	24	0	1	1	53.3	0.20734
47	2010	72		1	2001	20	1	137	12775	3000	2900	30	0	1	1	53.1	0.189475
48	2010	72		1	2000	20	1	21	3000	1136	111	4	10	0	1	53.1	0.189475
49	2010	72		1	1973	20	1	100	63200	250	250	7	0	1	1	53.1	0.189475
50	2010	72		1	1999	27	1	8	1400	370	260	5	6	1	0	41.3	0.264681
51	2010	72		1	2002	29	1	20	1641	400	50	9	3	1	1	32.9	0.269199
52	2010	34	Oct.2011	0	2004	33	1	5	940	0	0	0	0	1	0	49.6	0.107691
53	2010	59	Nov.2013	0	1999	33	1	4	400	170	170	4	0	0	0	49.6	0.107691
54	2010	72		1	2003	27	1	9	8000	0	0	0	0	0	1	41.3	0.264681
55	2010	72		1	1997	33	1	3	310	180	180	1	2	0	1	49.6	0.107691
56	2010	41	May.2012	0	2005	26	1	26	11941	300	150	6	0	1	1	53.3	0.20734
57	2010	72		1	2003	21	1	12	15	50	50	9	0	1	0	39.9	0.0648296
58	2010	72		1	1997	26	1	17	3106	200	200	4	0	0	1	53.3	0.20734
59	2010	72		1	2001	28	1	11	820	1038	284	7	0	1	0	38.9	0.228146
60	2010	72		1	1995	33	1	82	14994	0	0	0	10	1	1	49.6	0.107691
61	2010	72		1	2005	27	1	20	812	200	200	4	0	1	1	41.3	0.264681
62	2010	72		1	1978	17	1	29	6800	0	0	0	0	0	0	40.8	0.183301
63	2010	72		1	1991	24	1	6	1186	0	0	0	0	0	0	52.8	0.263472
64	2010	72		1	1976	17	1	30	21693	10	10	3	0	0	0	40.8	0.183301
65	2010	72		1	2005	22	1	1	250	0	0	0	0	0	0	27.8	0.224757
66	2010	44	Aug.2012	0	2003	20	1	4	50	50	50	1	0	1	0	53.1	0.189475
67	2010	72		1	1990	27	1	5	1000	0	0	0	0	1	0	41.3	0.264681
68	2010	72		1	2000	26	1	2	2000	100	100	2	0	0	0	53.3	0.20734
69	2010	72		1	1999	10	1	5	636	250	50	3	0	1	1	45.6	0.0578887
70	2010	72		1	1992	20	1	303	20102	5200	3000	56	33	1	1	53.1	0.189475
71	2010	72		1	2000	20	1	20	1605	588	72	12	17	1	0	53.1	0.189475
72	2010	72		1	2005	21	1	6	208	234	234	4	0	1	0	39.9	0.0648296
73	2010	72		1	2000	33	1	9	1284	150	150	5	0	1	0	49.6	0.107691
74	2010	72		1	2003	27	1	5	1150	0	0	0	0	1	0	41.3	0.264681
75	2010	72		1	2002	22	1	14	3601	300	300	5	1	1	1	27.8	0.224757
76	2010	72		1	1995	33	1	10	6000	0	0	0	0	1	0	53.3	0.107691
77	2010	18	Jun.2010	0	1988	25	1				0				0
78	2010	72		1	2000	29	1	51	8000	1114	554	10	0	1	1	49.6	0.269199
79	2010	72		1	2003	29	1	26	8400	600	600	4	5	1	1	32.9	0.269199
80	2010	72		1	2005	28	1	23	2417	150	150	8	3	1	1	38.9	0.228146
81	2010	72		1	2000	27	1	5	400	0	0	0	0	1	0	32.9	0.264681
82	2010	72		1	1998	26	1	111	29130	2033	2033	16	0	1	1	53.3	0.20734
83	2010	72		1	1994	22	1	4	265	0	0	0	0	1	0	27.8	0.224757
84	2010	72		1	1992	29	1	40	11286	439	439	9	0	1	1	32.9	0.269199
85	2010	72		1	1992	30	1	8	1500	0	0	0	0	0	0	27.2	0.293457
86	2010	72		1	1994	33	1	8	1300	0	0	0	0	0	0	49.6	0.107691
87	2010	72		1	2003	25	1	4	795	0	0	0	0	0	0	27.2	0.165243
88	2010	72		1	2002	25	1	4	560	0	0	0	0	0	0	27.2	0.165243
89	2010	72		1	1998	26	1	3	600	0	0	0	0	0	0	53.3	0.20734
90	2010	72		1	2003	10	1	12	1328	117	35	4	1	1	1	45.6	0.0578887
91	2010	72		1	2004	10	1	23	32716	654	487	8	5	1	1	45.6	0.0578887
92	2010	72		1	2004	29	1	20	3160	600	600	9	3	1	0	32.9	0.269199
93	2010	72		1	1989	22	1	5	100	0	0	0	0	0	0	27.8	0.224757
94	2010	72		1	2005	29	1	17	460	687	457	6	0	1	1	32.9	0.269199
95	2010	72		1	2003	31	1	107	9700	1000	1000	20	4	1	0	75	-0.000799665
96	2010	72		1	1999	26	1	11	1000	50	50	4	0	1	1	53.3	0.20734
97	2010	72		1	2000	21	1	101	7967	100	100	56	0	1	1	39.9	0.0648296
98	2010	46	Oct.2012	0	2004	29	1	20	5193	79	79	0	0	1	0	32.9	0.269199
99	2010	72		1	2002	29	1	27	3785	0	0	0	0	0	0	27.2	0.269199
100	2010	72		1	1999	33	1	9	1400	190	190	5	0	1	0	49.6	0.107691
101	2010	72		1	2004	27	1	24	2600	790	485	15	2	1	0	41.3	0.264681
102	2010	72		1	2000	29	1	60	5658	477	477	10	0	1	1	32.9	0.269199
103	2010	72		1	2001	26	1	8	1059	232	232	6	0	1	0	53.3	0.20734
104	2010	72		1	2004	28	1	16	10496	467	0	5	2	1	1	38.9	0.228146
105	2010	72		1	2000	29	1	28	4800	75	75	3	9	1	0	32.9	0.269199
106	2010	72		1	1999	33	1	25	10023	500	495	6	2	1	1	49.6	0.107691
107	2010	72		1	1995	29	1	7	150	0	0	0	0	1	0	32.9	0.269199
108	2010	72		1	2004	14	1	236	15000	0	0	0	0	0	0	41.5	0.143489
109	2010	72		1	1997	29	1	8	1100	0	0	0	0	0	0	32.9	0.269199
110	2010	72		1	2005	23	1	12	550	0	0	0	0	0	0	52.5	0.293457
111	2010	72		1	1999	26	1	294	257030	19216	18665	225	125	1	1	53.3	0.20734
112	2010	72		1	2000	26	1	18	6209	462	462	2	0	1	0	53.3	0.20734
113	2010	72		1	2000	29	1	40	5500	150	150	7	2	1	1	32.9	0.269199
114	2010	72		1	2000	26	1	12	1214	300	200	4	0	1	1	53.3	0.20734
115	2010	72		1	2005	29	1	6	226	0	0	0	0	1	0	32.9	0.269199
116	2010	46	Oct.2012	0	1999	26	1	6	541	150	150	5	0	1	1	53.3	0.20734
117	2010	72		1	2001	29	1	4	350	0	0	0	0	0	0	32.9	0.269199
118	2010	72		1	1997	26	1	26	5748	2048	1205	17	0	1	1	41.3	0.20734
119	2010	72		1	2004	26	1	14	755	25	25	4	0	1	0	53.3	0.20734
120	2010	72		1	2003	27	1	20	2000	1140	340	6	9	1	1	41.3	0.264681
121	2010	72		1	1998	26	1	74	12000	1600	1000	59	1	1	1	53.3	0.20734
122	2010	72		1	2002	25	1	10	1500	0	0	0	0	1	0	27.2	0.165243
123	2010	57	Sep.2013	0	2005	26	1	9	1122	175	154	5	0	1	0	53.3	0.20734
124	2010	72		1	2005	33	1	10	1200	0	0	0	0	0	0	49.6	0.107691
125	2010	72		1	2002	26	1	4	1072	7	7	2	0	1	0	53.3	0.20734
126	2010	72		1	1953	22	1	260	55000	1300	1300	0	0	1	1	27.8	0.224757
127	2010	72		1	2000	27	1	48	6034	2000	2000	16	6	1	1	41.3	0.264681
128	2010	72		1	2000	20	1	17	2308	740	478	13	0	1	1	53.1	0.189475
129	2010	62	Feb.2014	1	2003	18	1	34	4136	0	0	0	0	1	0	20.3	0.0977855
130	2010	72		1	2000	26	1	26	2997	687	457	9	0	1	1	38.9	0.20734
131	2010	51	Mar.2013	0	2002	26	1	8	1095	170	170	3	0	0	0	53.3	0.20734
132	2010	72		1	2001	28	1	105	23600	1655	844	5	1	1	1	38.9	0.228146
133	2010	72		1	2000	22	1	7	800	0	0	0	0	0	0	27.8	0.224757
134	2010	72		1	2004	10	1	30	3600	0	0	0	0	0	0	45.6	0.0578887
135	2010	72		1	2001	29	1	10	1075	998	280	7	0	1	1	32.9	0.269199
136	2010	72		1	1999	20	1	39	1709	367	367	10	0	1	1	53.1	0.189475
137	2010	65	May.2014	0	2004	29	1	4	300	72	72	2	3	0	1	32.9	0.269199
138	2010	72		1	1999	26	1	60	10337	1000	730	12	7	1	1	53.3	0.20734
139	2010	72		1	2005	29	1	9	1700	0	0	0	0	0	0	27.2	0.269199
140	2010	72		1	1999	26	1	34	2822	679	212	9	0	1	1	53.3	0.20734
141	2010	72		1	1999	29	1	37	10070	343	343	4	0	1	0	32.9	0.269199
142	2010	38	Feb.2012	0	2000	20	1	6	648	44	44	3	1	1	0	53.1	0.189475
143	2010	72		1	1999	21	1	33	10212	352	352	6	2	0	1	39.9	0.0648296
144	2010	72		1	1999	33	1	10	2500	300	300	0	0	1	0	49.6	0.107691
145	2010	72		1	2000	30	1	24	5600	771	666	5	0	1	0	52.5	0.293457
146	2010	72		1	2002	29	1	10	1600	350	150	7	0	1	0	32.9	0.269199
147	2010	40	Apr.2012	0	2000	17	1	81	2700	0	0	0	0	0	0	40.8	0.183301
148	2010	72		1	1993	33	1	5	1000	0	0	0	0	0	0	49.6	0.107691
149	2010	72		1	1997	33	1	14	8700	0	0	0	0	0	1	49.6	0.107691
150	2010	72		1	1984	22	1	18	6831	0	0	0	0	0	0	27.8	0.224757
151	2010	72		1	2001	33	1	26	8254	621	501	16	0	1	0	49.6	0.107691
152	2010	72		1	2002	33	1	15	2774	807	12	9	3	1	1	53.1	0.107691
153	2010	72		1	2002	33	1	5	584	46	46	2	0	0	0	49.6	0.107691
154	2010	72		1	2003	33	1	6	1100	0	0	0	0	0	0	27.2	0.107691
155	2010	72		1	1999	29	1	20	4100	206	206	2	0	0	1	32.9	0.269199
156	2010	72		1	1995	33	1	17	3500	0	0	0	0	0	0	49.6	0.107691
157	2010	27	Mar.2011	0	2000	33	1				0				0
158	2010	72		1	2003	27	1	29	11000	1200	900	13	4	1	1	41.3	0.264681
159	2010	72		1	2004	33	1	22	12000	430	430	11	0	0	0	49.6	0.107691
160	2010	72		1	2000	33	1	19	13000	0	0	0	0	0	0	49.6	0.107691
161	2010	51	Mar.2013	0	2000	33	1				0				0
162	2010	72		1	1999	29	1	63	13500	569	569	23	3	1	1	32.9	0.269199
163	2010	72		1	2001	33	1	7	2107	175	175	3	1	1	1	49.6	0.107691
164	2010	72		1	2000	33	1	45	7401	692	592	12	7	1	1	49.6	0.107691
165	2010	72		1	1985	33	1	26	4367	33	33	3	0	0	1	49.6	0.107691
166	2010	61	Jan.2014	0	2005	33	1	28	3000	500	300	5	1	1	0	49.6	0.107691
167	2010	72		1	2002	33	1	6	1400	200	200	5	2	1	1	49.6	0.107691
168	2010	72		1	1999	33	1	4	6542	100	100	2	0	1	0	49.6	0.107691
169	2010	72		1	2003	33	1	2	120	0	0	0	0	0	0	49.6	0.107691
170	2010	72		1	2005	29	1	7	100	120	120	4	0	1	0	32.9	0.269199
171	2010	72		1	2000	29	1	14	4273	578	424	5	5	1	1	32.9	0.269199
172	2010	72		1	2002	27	1	65	7034	0	0	4	0	1	0	53.3	0.264681
173	2010	72		1	2000	20	1	9	702	258	258	7	0	1	0	53.1	0.189475
174	2010	72		1	2004	27	1	6	1000	300	100	6	1	1	0	41.3	0.264681
175	2010	72		1	2000	30	1	99	41070	2100	2050	12	6	1	1	52.5	0.293457
176	2010	72		1	1998	26	1	4	353	0	0	0	0	0	0	53.3	0.20734
177	2010	72		1	2000	33	1	17	2050	160	160	6	0	1	1	49.6	0.107691
178	2010	72		1	2001	29	1	10	772	237	152	3	0	1	0	32.9	0.269199
179	2010	72		1	1995	29	1	138	33500	1700	1700	41	90	1	1	32.9	0.269199
180	2010	72		1	1999	33	1	58	8000	0	0	0	2	1	1	39.9	0.107691
181	2010	72		1	1998	27	1	57	11134	661	661	13	0	0	1	41.3	0.264681
182	2010	72		1	1999	33	1	41	7200	150	150	4	0	1	0	49.6	0.107691
183	2010	72		1	1998	29	1	9	2666	63	63	0	0	0	0	32.9	0.269199
184	2010	72		1	2000	21	1	21	1387	361	241	6	0	1	1	53.1	0.0648296
185	2010	72		1	1999	26	1	15	2000	300	300	9	0	1	1	53.3	0.20734
186	2010	72		1	1986	28	1	153	692000	1500	1500	1	0	1	0	38.9	0.228146
187	2010	72		1	2005	33	1	20	1486	1904	191	12	7	1	0	49.6	0.107691
188	2010	72		1	1996	25	1	27	8243	50	50	2	0	1	0	27.2	0.165243
189	2010	72		1	2002	19	1	25	14055	483	304	5	0	1	0	58.7	0.21546
190	2010	72		1	1968	21	1	105	16097	2100	500	11	0	1	1	39.9	0.0648296
191	2010	72		1	2000	21	1	15	1378	1242	581	11	14	1	1	39.9	0.0648296
192	2010	72		1	2001	29	1	10	2600	155	155	3	0	1	0	32.9	0.269199
193	2010	72		1	2001	29	1	16	1430	200	200	8	0	1	1	32.9	0.269199
194	2010	72		1	2003	29	1	21	7000	0	0	0	0	1	0	32.9	0.269199
195	2010	72		1	2005	33	1	6	620	200	160	0	2	1	0	49.6	0.107691
196	2010	72		1	2002	20	1	16	5010	120	120	6	0	1	1	49.6	0.189475
197	2010	72		1	2002	17	1	71	2990	0	0	0	0	0	0	40.8	0.183301
198	2010	72		1	1997	21	1	11	525	288	63	9	3	1	1	39.9	0.0648296
199	2010	72		1	1985	29	1	9	0	0	0	0	0	0	0	32.9	0.269199
200	2010	72		1	2001	29	1	5	1000	0	0	0	0	0	0	32.9	0.269199
201	2010	72		1	2002	25	1	12	6786	0	0	0	0	0	1	27.2	0.165243
202	2010	72		1	1998	28	1	13	924	120	40	3	0	1	0	38.9	0.228146
203	2010	72		1	1999	26	1	17	2586	258	258	4	0	0	1	53.3	0.20734
204	2010	72		1	2003	20	1	4	400	400	400	4	0	1	1	53.1	0.189475
205	2010	72		1	1998	23	1	18	2400	364	168	4	0	1	1	50.4	0.0714144
206	2010	72		1	2000	26	1	27	6582	735	735	13	0	1	1	53.3	0.20734
207	2010	72		1	2000	10	1	260	21633	50	50	2	0	1	0	45.6	0.0578887
208	2010	72		1	1996	27	1	185	26500	2600	1700	56	8	1	1	41.3	0.264681
209	2010	72		1	1998	28	1	19	3000	300	300	11	0	1	0	32.9	0.228146
210	2010	55	Jul.2013	1	2005	26	1	36	1736	0	0	0	0	1	0	53.3	0.20734
211	2010	72		1	2005	26	1	58	5190	580	200	11	2	1	1	53.3	0.20734
212	2010	72		1	2002	26	1	10	880	395	85	7	5	1	0	53.3	0.20734
213	2010	72		1	2000	25	1	10	1248	0	0	0	0	0	0	27.2	0.165243
214	2010	72		1	2004	29	1	122	52000	0	0	0	0	0	0	32.9	0.269199
215	2010	72		1	1998	26	1	61	6800	250	250	9	0	1	1	53.3	0.20734
216	2010	48	Dec.2012	0	1998	29	1	9	1800	145	145	3	0	0	1	32.9	0.269199
217	2010	72		1	1999	27	1	5	300	50	50	2	0	1	0	41.3	0.264681
218	2010	36	Dec.2011	0	2000	27	1	15	3167	320	320	11	0	0	0	41.3	0.264681
219	2010	72		1	2004	27	1	5	635	153	0	5	2	1	0	41.3	0.264681
220	2010	72		1	2001	20	1	93	33712	1645	1002	24	4	0	1	39.9	0.189475
221	2010	72		1	2002	27	1				0				0		0.264681
222	2010	72		1	2004	26	1	13	1029	630	30	4	3	1	0	53.3	0.20734
223	2010	72		1	1997	21	1	39	3349	1937	805	21	2	1	1	39.9	0.0648296
224	2010	72		1	1997	29	1	10	1125	0	0	0	0	0	0	32.9	0.269199
225	2010	72		0	2001	26	1				0				0
226	2010	72		1	2001	26	1	6	139	30	5	2	0	0	0	53.3	0.20734
227	2010	72		1	1994	20	1	17	3819	410	410	4	0	0	1	53.1	0.189475
228	2010	72		1	1999	26	1	98	22847	1026	1026	35	0	1	0	53.3	0.20734
229	2010	72		1	2000	26	1	57	13200	300	300	12	7	1	0	53.3	0.20734
230	2010	42	Jun.2012	0	2000	26	1	7	707	204	160	5	0	1	0	53.3	0.20734
231	2010	72		1	2004	27	1	7	1048	600	600	1	0	1	0	32.9	0.264681
232	2010	72		1	2002	29	1	12	4200	0	0	0	0	1	1	32.9	0.269199
233	2010	72		1	1980	33	1	10	1200	0	0	0	0	0	0	49.6	0.107691
234	2010	72		1	1957	17	1	284	223234	0	0	0	0	0	0	40.8	0.183301
235	2010	72		1	1994	25	1	14	144	45	45	2	0	0	1	27.2	0.165243
236	2010	72		1	1991	33	1	8	1935	0	0	0	0	0	0	49.6	0.107691
237	2010	72		1	2002	25	1	5	860	0	0	0	0	0	0	27.2	0.165243
238	2010	72		1	1975	25	1	56	7800	500	500	4	0	1	1	27.2	0.165243
239	2010	21	Sep.2010	0	2000	33	1	9	700	0	0	0	0	0	0	49.6	0.107691
240	2010	72		1	1995	25	1	10	3000	0	0	0	0	0	0	27.2	0.165243
241	2010	72		1	1998	29	1	22	4977	687	457	5	0	1	0	32.9	0.269199
242	2010	72		1	1999	20	1	7	2700	0	0	0	0	0	0	53.1	0.189475
243	2010	66	Jun.2014	0	2000	26	1	7	800	1100	700	7	4	1	0	53.3	0.20734
244	2010	72		1	1997	27	1	61	12126	1334	887	14	4	1	1	41.3	0.264681
245	2010	72		1	1999	27	1	29	5224	517	306	20	2	1	1	41.3	0.264681
246	2010	72		1	1996	17	1	600	1302484	2400	2400	20	1	0	1	40.8	0.183301
247	2010	72		1	1999	21	1	76	14624	997	544	11	5	1	1	39.9	0.0648296
248	2010	72		1	1989	25	1	20	3000	100	100	3	0	0	0	27.2	0.165243
249	2010	72		1	1999	29	1	14	13890	0	0	0	0	1	1	32.9	0.269199
250	2010	72		1	1999	20	1	42	6746	300	300	12	0	1	1	53.1	0.189475
251	2010	55	Jul.2013	1	2005	29	1	28	6272	669	515	5	1	1	1	32.9	0.269199
252	2010	72		1	2000	29	1	9	0	60	60	1	1	1	0	32.9	0.269199
253	2010	72		1	1991	25	1	8	30520	0	0	0	0	0	0	27.2	0.165243
254	2010	72		1	2001	28	1	6	1000	0	0	0	0	0	0	38.9	0.228146
255	2010	72		1	2000	28	1	12	120	300	300	8	2	1	1	38.9	0.228146
256	2010	72		1	2000	27	1	15	170	140	140	5	0	1	1	53.1	0.264681
257	2010	34	Oct.2011	0	2000	26	1				0				0
258	2010	72		1	2001	29	1	12	3144	300	300	5	0	1	0	32.9	0.269199
259	2010	13	Jan.2010	1	2004	21	1	9	3830	170	170	3	0	0	1	39.9	0.0648296
260	2010	27	Mar.2011	0	2001	33	1				0				0
261	2010	72		1	2001	27	1	16	4874	88	88	5	0	1	0	75	-0.000799665
262	2010	72		1	2000	20	1	6	733	109	15	2	0	1	1	53.1	0.189475
263	2010	72		1	1999	28	1	4	700	0	0	0	0	0	0	32.9	0.228146
264	2010	72		1	2004	33	1	11	10000	0	0	0	0	0	1	49.6	0.107691
265	2010	72		1	1991	25	1	6	1250	0	0	0	3	1	0	27.2	0.165243
266	2010	72		1	1990	29	1	4	500	0	0	0	0	0	1	32.9	0.269199
267	2010	72		1	2001	27	1	19	3500	250	160	6	0	0	1	41.3	0.264681
268	2010	72		1	2002	26	1	58	6442	600	400	16	0	1	1	53.3	0.20734
269	2010	72		1	2002	25	1	23	4900	0	0	0	0	1	0	38.9	0.165243
270	2010	60	Dec.2013	0	2003	26	1				0				0
271	2010	72		1	2002	26	1	7	300	53	13	5	0	1	0	53.3	0.20734
272	2010	72		1	2002	29	1	15	1100	30	30	0	1	1	0	32.9	0.269199
273	2010	72		1	1996	27	1	5	800	25	25	0	0	0	0	41.3	0.264681
274	2010	72		1	1998	27	1	13	700	295	186	8	0	1	1	41.3	0.264681
275	2010	72		1	2002	26	1	8	380	152	10	0	0	1	1	53.3	0.20734
276	2010	72		1	1998	20	1	19	2509	203	203	7	0	1	0	53.1	0.189475
277	2010	72		1	2000	26	1	23	1545	479	479	16	0	1	0	53.3	0.20734
278	2010	72		0	1999	26	1				0				0
279	2010	72		1	2003	29	1	21	3800	0	0	0	0	0	1	32.9	0.269199
280	2010	72		1	2003	29	1	6	2400	150	150	3	4	1	1	32.9	0.269199
281	2010	72		1	2000	26	1	9	962	600	400	7	3	1	1	53.3	0.20734
282	2010	72		1	2000	20	1	11	1507	230	230	4	3	1	0	53.1	0.189475
283	2010	6	Jun.2009	0	2000	26	1	12	400	0	0	0	0	0	0	53.3	0.20734
284	2010	72		1	2002	25	1	5	1850	0	0	0	0	1	0	27.2	0.165243
285	2010	72		1	2005	29	1	5	1200	0	0	0	0	0	0	32.9	0.269199
286	2010	72		1	1999	13	1	21	5313	200	200	4	1	0	0	33.6	0.125878
287	2010	72		1	1976	18	1	26	2500	0	0	0	0	0	0	20.3	0.0977855
288	2010	72		1	2004	29	1	30	2300	25	25	3	0	1	1	32.9	0.269199
289	2010	72		1	2004	26	1	7	500	270	70	6	0	1	0	53.3	0.20734
290	2010	72		1	2005	26	1	22	1184	0	0	0	0	0	0	53.3	0.20734
291	2010	72		1	2000	22	1	18	3500	0	0	0	0	1	1	27.8	0.224757
292	2010	38	Feb.2012	0	1998	26	1	18	2697	870	870	8	0	1	1	53.3	0.20734
293	2010	72		1	2001	29	1	15	2300	60	60	2	1	1	0	32.9	0.269199
294	2010	72		1	2001	27	1	34	5400	700	700	5	1	1	1	41.3	0.264681
295	2010	72		1	2004	28	1	8	800	50	50	2	0	0	1	38.9	0.228146
296	2010	72		1	2005	26	1	62	3600	0	0	0	0	1	0	53.3	0.20734
297	2010	72		1	2004	27	1	3	300	0	0	0	0	0	1	41.3	0.264681
298	2010	25	Jan.2011	0	2005	29	1				0				0
299	2010	72		1	2005	28	1	8	2100	150	150	3	0	1	0	38.9	0.228146
300	2010	72		1	2002	29	1	22	1200	250	75	7	2	1	1	32.9	0.269199
301	2010	72		1	1979	20	1				0				0		0.189475
302	2010	42	Jun.2012	0	2003	26	1	16	4520	164	144	5	0	1	0	53.3	0.20734
303	2010	72		1	2005	27	1	28	9000	881	881	5	0	1	1	41.3	0.264681
304	2010	72		1	2002	33	1	16	2610	494	289	7	2	1	1	49.6	0.107691
305	2010	35	Nov.2011	0	2001	26	1	8	707	170	20	7	0	1	0	53.3	0.20734
306	2010	72		1	2000	21	1	38	249	1927	1504	32	2	1	0	39.9	0.0648296
307	2010	72		1	1999	29	1	23	3000	300	300	0	1	1	1	32.9	0.269199
308	2010	72		1	2000	22	1	4	700	0	0	0	0	0	0	27.8	0.224757
309	2010	72		1	1998	27	1	16	2900	108	108	6	2	1	0	49.6	0.264681
310	2010	72		1	2000	26	1	11	1561	700	700	4	1	1	0	53.3	0.20734
311	2010	72		1	2001	28	1	3	820	0	0	0	0	0	0	38.9	0.228146
312	2010	72		1	2005	33	1	3	150	0	0	0	0	0	0	49.6	0.107691
313	2010	72		1	1995	28	1	3	600	25	25	1	0	1	1	38.9	0.228146
314	2010	72		1	1996	28	1	13	6700	0	0	0	0	1	0	38.9	0.228146
315	2010	72		1	2003	29	1	5	900	25	25	2	0	0	0	32.9	0.269199
316	2010	72		1	1997	29	1	17	2371	0	0	0	0	0	0	20.3	0.269199
317	2010	17	May.2010	0	2005	23	1				0				0		0.0732111
318	2010	30	Jun.2011	0	1990	21	1				0				0
319	2010	72		1	1989	27	1	170	29536	1191	1191	19	0	1	1	32.9	0.264681
320	2010	72		1	1991	29	1	18	7200		0				0		0.269199
321	2010	72		1	1999	29	1	10	1800	0	0	0	0	0	0	32.9	0.269199
322	2010	48	Dec.2012	0	2004	28	1	7	1600	20	20	1	0	0	1	38.9	0.228146
323	2010	52	Apr.2013	0	2005	21	1				0				0
324	2010	72		1	2001	26	1	25	2500	1000	700	20	0	1	0	53.3	0.20734
325	2010	72		1	2003	28	1	8	14878	0	0	0	0	0	0	38.9	0.228146
326	2010	72		1	2000	22	1	152	920024	0	0	0	0	0	0	27.8	0.224757
327	2010	72		1	2005	29	1	8	1000	300	300	0	1	0	0	32.9	0.269199
328	2010	72		1	2000	23	1	136	15400	0	0	0	0	0	0	50.4	0.0714144
329	2010	72		1	2000	33	1	21	2219	900	300	9	0	1	1	49.6	0.107691
330	2010	72		1	2005	26	1	15	379	103	103	4	4	0	0	49.6	0.20734
331	2010	72		1	2005	29	1	14	2800	152	152	3	0	1	0	32.9	0.269199
332	2010	72		1	2003	33	1	58	8676	160	60	1	0	1	1	49.6	0.107691
333	2010	72		1	2003	25	1	2	700	0	0	0	0	0	0	27.2	0.165243
334	2010	72		1	1998	26	1	64	8858	1410	1410	28	0	1	1	53.3	0.20734
335	2010	72		1	1996	27	1	83	20500	887	887	21	2	0	1	41.3	0.264681
336	2010	72		1	1995	10	1	15	1850	0	0	0	0	1	1	45.6	0.0578887
337	2010	72		1	1999	26	1	47	9482	870	870	20	0	1	1	53.3	0.20734
338	2010	72		1	2004	33	1	35	2400	25	25	2	5	0	1	49.6	0.107691
339	2010	72		1	2005	33	1	11	336	95	95	5	0	1	0	49.6	0.107691
340	2010	72		1	1995	25	1	20	3300	0	0	0	0	1	0	32.9	0.165243
341	2010	72		1	1996	29	1	6	1000	0	0	0	0	0	0	32.9	0.269199
342	2010	72		1	2003	27	1	44	8900	472	472	30	1	1	1	41.3	0.264681
343	2010	72		1	1994	28	1	8	450	0	0	0	0	0	0	38.9	0.228146
344	2010	72		1	1998	29	1	28	3500	75	75	3	0	1	1	32.9	0.269199
345	2010	72		1	1998	26	1	30	1900	30	30	1	0	1	0	53.3	0.20734
346	2010	72		1	2000	22	1	21	6500	61	61	2	0	0	1	52.5	0.224757
347	2010	72		1	1996	26	1	17	5300	200	200	5	0	1	1	53.3	0.20734
348	2010	72		1	2000	29	1	24	3000	170	0	7	0	1	0	32.9	0.269199
349	2010	72		1	2000	26	1	99	28191	630	450	15	3	1	1	53.3	0.20734
350	2010	72		1	2002	33	1	21	2000	250	235	5	0	1	0	49.6	0.107691
351	2010	72		1	2004	22	1	3	700	0	0	0	2	1	0	27.8	0.224757
352	2010	72		1	1999	33	1	9	2322	108	20	5	0	0	0	49.6	0.107691
353	2010	72		1	2003	26	1	24	7300	1245	156	6	0	1	1	53.3	0.20734
354	2010	72		1	2004	27	1	1	320	0	0	0	0	0	1	41.3	0.264681
355	2010	72		1	1977	32	1	5	600	0	0	0	0	0	0	40.4	0.0732111
356	2010	72		1	1989	25	1	3	300	0	0	0	0	0	0	27.2	0.165243
357	2010	30	Jun.2011	0	2001	25	1	2	800	0	0	1	0	1	0	27.2	0.165243
358	2010	72		1	2003	30	1	11	900	0	0	0	0	0	0	52.5	0.293457
359	2010	72		1	1989	27	1	8	700	0	0	0	0	0	1	41.3	0.264681
360	2010	72		1	2005	30	1	13	1518	0	0	0	0	0	0	52.5	0.293457
361	2010	17	May.2010	0	2001	20	1				0				0
362	2010	72		1	1989	26	1	3	1000	0	0	0	0	1	0	53.3	0.20734
363	2010	72		1	1999	33	1	23	4290	453	453	5	0	1	0	49.6	0.107691
364	2010	72		1	1996	27	1	65	11000	450	450	10	0	1	1	32.9	0.264681
365	2010	33	Sep.2011	0	2000	26	1				0				0		0.20734
366	2010	72		1	1996	28	1	11	3076	300	300	2	0	0	1	53.3	0.228146
367	2010	72		1	1997	29	1	29	3800	200	100	0	1	1	0	32.9	0.269199
368	2010	50	Feb.2013	0	1999	10	1	19	8400	0	0	0	0	0	0	45.6	0.0578887
369	2010	48	Dec.2012	0	2000	29	1	10	910	30	10	1	2	1	0	32.9	0.269199
370	2010	72		1	2000	26	1	324	40873	1290	1290	23	11	1	1	53.3	0.20734
371	2010	72		1	2000	26	1	51	12154	0	0	0	0	1	1	38.9	0.20734
372	2010	72		1	2004	28	1	5	1200	85	85	2	0	1	1	38.9	0.228146
373	2010	72		1	2003	29	1	6	237	222	72	4	1	1	1	32.9	0.269199
374	2010	72		1	2002	33	1	3	200	0	0		0		0	49.6	0.107691
375	2010	72		1	1973	25	1	136	31411	914	914	27	0	0	0	27.2	0.165243
376	2010	72		1	2003	33	1	1	100	0	0	0	0	0	0	49.6	0.107691
377	2010	72		1	1979	26	1	1400	238600	1150	1150	40	10	1	1	53.3	0.20734
378	2010	72		1	1993	31	1	16	4500	300	60	4	0	0	0	75	-0.000799665
379	2010	72		1	1997	26	1	380	15000	0	0	0	0	0	0	20.3	0.20734
380	2010	72		1	1997	29	1	21	6497	100	100	4	0	1	0	32.9	0.269199
381	2010	72		1	1992	27	1	11	2850	0	0	0	0	0	1	41.3	0.264681
382	2010	72		1	1978	33	1	512	141696	100	100	41	0	1	1	49.6	0.107691
383	2010	46	Oct.2012	0	1999	20	1	20	5806	537	207	4	8	1	0	53.1	0.189475
384	2010	72		1	2004	20	1	5	580	80	80	4	0	1	1	53.1	0.189475
385	2010	72		1	2000	26	1	27	8800	750	750	22	1	1	0	49.6	0.20734
386	2010	72		1	1994	29	1	5	1500	0	0	0	0	0	0	32.9	0.269199
387	2010	72		1	1997	25	1	9	1950	0	0	0	0	0	0	27.2	0.165243
388	2010	72		1	2000	27	1	10	1293	92	71	4	0	1	1	41.3	0.264681
389	2010	72		1	2002	28	1	2	320	20	20	0	0	0	0	38.9	0.228146
390	2010	72		1	1997	26	1	39	5600	1400	0	25	0	1	0	53.3	0.20734
391	2010	72		1	2004	20	1	5	500	260	30	4	0	0	0	33.6	0.189475
392	2010	72		1	2003	27	1	10	4200	12	12	4	0	1	0	41.3	0.264681
393	2010	72		1	2001	30	1	33	7499	150	150	5	0	1	0	52.5	0.293457
394	2010	72		1	2003	33	1	20	701	80	0	3	0	1	1	27.8	0.107691
395	2010	72		1	2004	30	1	341	29020	0	0	0	0	0	0	52.5	0.293457
396	2010	72		1	1997	25	1	4	637	0	0	0	0	0	0	27.2	0.165243
397	2010	72		1	2004	33	1	5	1001	490	200	2	0	1	0	49.6	0.107691
398	2010	72		1	2000	25	1	14	2300	0	0	0	0	1	1	32.9	0.165243
399	2010	72		1	1976	33	1	92	58000	1100	1100	5	0	0	1	49.6	0.107691
400	2010	61	Jan.2014	0	1992	13	1	51	6300	0	0	0	0	0	0	33.6	0.125878
401	2010	72		1	1999	26	1	176	83188	1720	1720	6	1	1	1	53.3	0.20734
402	2010	72		1	2000	10	1	70	8500	0	0	0	0	1	0	45.6	0.0578887
403	2010	72		1	1984	33	1	72	21627	328	144	8	2	0	0	49.6	0.107691
404	2010	72		1	2002	20	1	3	300	25	10	1	1	1	0	39.9	0.189475
405	2010	72		1	1997	26	1	45	11349	451	451	15	0	1	1	53.3	0.20734
406	2010	33	Sep.2011	0	1998	16	1				0				0		0.0271061
407	2010	72		1	2003	27	1	19	350	50	50	2	0	0	1	41.3	0.264681
408	2010	72		1	1997	28	1	24	8272	600	600	5	0	1	1	38.9	0.228146
409	2010	72		1	2000	29	1	3	500	50	50	1	0	0	0	32.9	0.269199
410	2010	72		1	2002	21	1	312	80000	500	500	7	4	0	0	41.3	0.0648296
411	2010	72		1	2000	27	1	10	1547	0	0	0	2	1	0	53.3	0.264681
412	2010	72		1	1997	28	1	5	1800	0	0	0	0	0	0	32.9	0.228146
413	2010	72		1	1989	25	1	1	70	0	0	0	0	0	0	27.2	0.165243
414	2010	54	Jun.2013	0	1999	25	1	17	5518	100	100	5	0	1	0	27.2	0.165243
415	2010	72		1	1994	25	1	2	160	0	0	0	0	0	0	27.2	0.165243
416	2010	72		1	2003	29	1	6	1800	200	200	1	0	0	0	32.9	0.269199
417	2010	72		1	2004	20	1	3	250	0	0	0	0	0	0	53.1	0.189475
418	2010	72		1	2004	25	1	8	8000	0	0	0	1	1	0	27.2	0.165243
419	2010	72		1	1990	29	1	8	1200	0	0	0	0	1	0	32.9	0.269199
420	2010	30	Jun.2011	0	2005	27	1				0				0
421	2010	72		1	1995	33	1	5	600	0	0	0	0	0	0	49.6	0.107691
422	2010	72		1	2000	20	1	24	0	160	160	2	0	1	0	53.1	0.189475
423	2010	72		1	2001	22	1	8	270	0	0	0	0	0	0	27.8	0.224757
424	2010	72		1	2004	25	1	5	1400	0	0	0	0	0	0	27.2	0.165243
425	2010	72		1	2001	20	1	4	500	105	70	3	0	1	0	53.1	0.189475
426	2010	72		1	2005	25	1	3	360	0	0	0	0	0	0	27.2	0.165243
427	2010	72		1	2005	27	1	20	2000	0	0	0	0	1	0	41.3	0.264681
428	2010	72		1	1997	27	1	72	15438	0	0	0	0	1	1	41.3	0.264681
429	2010	72		1	1994	10	1	430	370000	0	0	0	5	0	0	39.9	0.0578887
430	2010	72		1	1999	25	1	5	0	0	0	0	0	0	0	52.5	0.165243
431	2010	72		1	2001	22	1	8	3000	0	0	0	0	0	0	27.8	0.224757
432	2010	72		1	2005	29	1	18	1611	0	0	0	1	1	1	32.9	0.269199
433	2010	72		1	1997	25	1	17	2788	0	0	0	0	0	0	32.9	0.165243
434	2010	72		1	2002	27	1	44	6624	503	488	11	0	0	1	41.3	0.264681
435	2010	72		1	2001	27	1	3	100	0	0	0	0	0	1	41.3	0.264681
436	2010	72		1	1998	27	1	3	500	0	0	0	0	0	0	32.9	0.264681
437	2010	57	Sep.2013	0	2002	20	1				0				0
438	2010	72		1	1989	20	1			0	0	0			0		0.189475
439	2010	72		1	1991	29	1	16	1500	0	0	0	0	0	0	32.9	0.269199
440	2010	72		1	1996	28	1	25	4623	150	150	5	0	1	0	38.9	0.228146
441	2010	72		1	2001	28	1	31	5600	500	300	6	0	1	1	38.9	0.228146
442	2010	72		1	2003	29	1	5	70	0	0	0	1	0	0	32.9	0.269199
443	2010	72		1	1997	29	1	20	2500	120	120	5	2	1	0	32.9	0.269199
444	2010	72		1	1999	26	1	17	2600	920	520	7	3	1	1	53.3	0.20734
445	2010	72		1	1995	27	1	21	400	70	0	3		0	0		0.264681
446	2010	72		1	2002	13	1	4	100	0	0	0	0	0	0	33.6	0.125878
447	2010	72		1	1998	29	1	91	18005	854	854	10	1	1	1	49.6	0.269199
448	2010	72		1	1999	28	2	140	15000	700	700	12	0	1	1	38.9	0.228146
449	2010	72		1	1994	28	2	5	800	80	80	1	0	0	0	38.9	0.228146
450	2010	72		1	2002	27	2	8	1400	28	28	1	0	1	0	38.9	0.264681
451	2010	72		1	2003	28	2	6	840	70	70	4	0	1	0	38.9	0.228146
452	2010	72		1	1989	29	2	27	5200	500	200	2	0	1	0	32.9	0.269199
453	2010	72		1	2000	29	2	8	800	84	84	3	0	0	0	32.9	0.269199
454	2010	62	Feb.2014	0	2003	28	2	8	1367	350	0	4	0	0	0	38.9	0.228146
455	2010	72		1	1998	28	2	280	63500	200	200	4	18	1	1	38.9	0.228146
456	2010	72		1	2002	29	2	13	2600	60	60	2	0	1	1	32.9	0.269199
457	2010	72		1	1999	28	2	60	12000	2000	1200	8	0	1	1	38.9	0.228146
458	2010	72		1	2003	26	2	148	35022	2468	1402	25	3	0	1	53.3	0.20734
459	2010	72		1	2003	26	2	36	5018	300	150	3	0	1	0	38.9	0.20734
460	2010	72		1	2004	28	2	3	1000	600	200	2	2	1	0	38.9	0.228146
461	2010	72		1	2004	26	2	12	1800	100	100	3	1	1	0	53.3	0.20734
462	2010	72		1	2000	26	2	5	300	100	0				0	52.6	0.20734
463	2010	55	Jul.2013	0	2001	28	2	31	5800	700	200	5	0	1	0	38.9	0.228146
464	2010	72		1	2005	27	2	10	1000	0	0	0	0	1	0	41.3	0.264681
465	2010	72		1	2000	27	2	150	9175	300	300	5	1	1	1	41.3	0.264681
466	2010	69	Sep.2014	0	1987	23	2	38	20600	0	0	0	0	0	0	50.4	0.0714144
467	2010	72		1	2001	28	2	77	19043	1866	1166	14	3	1	1	38.9	0.228146
468	2010	72		1	2004	26	2	72	35500	0	0	0	0	1	0	53.3	0.20734
469	2010	72		1	2003	26	2	35	3437	0	0	0	0	1	0	53.3	0.20734
470	2010	72		1	1993	30	2	53	2400	800	300	5	1	1	1	32.9	0.293457
471	2010	72		1	1980	27	2	9	1100	0	0	0	0	1	0	41.3	0.264681
472	2010	72		1	2004	26	2		6000	700	300	6			1		0.20734
473	2010	72		1	2003	28	2	20	4000	500	100	3	0	1	1	38.9	0.228146
474	2010	72		1	2002	25	2	17	2500	0	0	0	0	1	0	27.2	0.165243
475	2010	72		1	2001	28	2	15	800	0	0	0	0	0	0	38.9	0.228146
476	2010	72		1	2004	26	2	90	5400	500	500	5	0	1	0	38.9	0.20734
477	2010	72		1	1996	28	2	9	1300	0	0	0	0	1	0	38.9	0.228146
478	2010	72		1	1989	28	2	7	2200	30	30	1	0	1	0	38.9	0.228146
479	2010	72		1	1993	29	2	75	42000	120	30	15	3	0	1	32.9	0.269199
480	2010	72		1	2004	28	2	36	10100	900	300	17	4	1	1	38.9	0.228146
481	2010	72		1	2004	28	2	9	4279	0	0	0	0	0	0	38.9	0.228146
482	2010	72		1	2003	29	2	6	980	0	0	0	1	1	1	32.9	0.269199
483	2010	72		1	2004	28	2	20	5398	715	250	11	0	1	0	38.9	0.228146
484	2010	72		1	2005	28	2	20	2762	400	100	6	3	1	1	38.9	0.228146
485	2010	72		1	2001	28	2	19	3060	834	834	6	3	1	0	38.9	0.228146
486	2010	72		1	2005	27	2	7	930	166	166	4	0	0	0	53.1	0.264681
487	2010	72		1	2001	26	2	15	4000	0	0	0	1	1	1	53.3	0.20734
488	2010	72		1	2004	28	2	50	512	50	30	4	0	1	0	38.9	0.228146
489	2010	72		1	1996	29	2	12	0	45	20	3	0	1	0	32.9	0.269199
490	2010	72		1	2001	24	2	48	15396	160	160	4	0	1	1	32.9	0.263472
491	2010	72		1	2005	29	2	9	420	140	30	3	0	0	0	32.9	0.269199
492	2010	72		1	2005	27	2	3	490	38	38	1	1	1	0	41.3	0.264681
493	2010	72		1	2003	28	2	8	1928	162	162	3	2	1	0	38.9	0.228146
494	2010	72		1	2003	29	2	9	1100	100	100	3	3	0	1	32.9	0.269199
495	2010	66	Jun.2014	0	2005	29	2	25	2670	73	73	6	0	0	0	32.9	0.269199
496	2010	72		1	1998	28	2	11	1498	91	91	2	2	1	1	38.9	0.228146
497	2010	72		1	2000	30	2	192	97885	0	0	0	0	0	0	27.2	0.293457
498	2010	72		1	1999	26	2	4	300	10	5	1	0	1	1	53.3	0.20734
499	2010	72		1	2005	28	2	18	2200	90	90	4	1	1	1	38.9	0.228146
500	2010	72		1	1999	29	2	6	450	0	0	0	0	0	0	32.9	0.269199
501	2010	72		1	1994	29	2	78	11993	0	0	0	0	0	1	32.9	0.269199
502	2010	72		1	1999	29	2	46	9900	0	0	0	0	0	0	53.3	0.269199
503	2010	72		1	2005	29	2	10	1500	0	0	0	0	1	1	32.9	0.269199
504	2010	72		1	1999	28	2	22	7172	36	36	1	1	1	1	38.9	0.228146
505	2010	72		1	2005	27	2	8	1500	60	60	2	1	1	1	41.3	0.264681
506	2010	72		1	1991	28	2	23	10000	0	0	0	0	1	0	38.9	0.228146
507	2010	72		1	1997	29	2	33	1708	350	200	6	6	1	0	32.9	0.269199
508	2010	72		1	2000	28	2	11	956	230	0	4	1	1	0	38.9	0.228146
509	2010	72		1	2004	20	2	6	850	380	150	3	0	1	0	53.1	0.189475
510	2010	72		1	2000	28	2	29	2580	120	120	5	0	1	1	38.9	0.228146
511	2010	58	Oct.2013	0	1999	28	2	9	501	460	0	5	0	1	0	38.9	0.228146
512	2010	72		1	2000	28	2	10	1273	356	235	5	0	1	0	38.9	0.228146
513	2010	72		1	2004	27	2	30	1700	200	50	5	0	1	0	41.3	0.264681
514	2010	72		1	2003	27	2	8	3404	181	21	2	0	1	0	41.3	0.264681
515	2010	72		1	1998	28	2	30	3281	357	357	7	2	1	1	38.9	0.228146
516	2010	72		1	2000	25	2	3	1000	0	0	0	0	0	0	27.2	0.165243
517	2010	72		1	1995	26	2	61	59500	120	120	7	0	0	1	53.3	0.20734
518	2010	72		1	1998	29	2	14	1700	77	0				0		0.269199
519	2010	72		1	1998	28	2	7	787	10	0	1	0	1	0	38.9	0.228146
520	2010	72		1	2005	27	2	29	5635	690	510	8	0	1	1	41.3	0.264681
521	2010	72		1	1999	30	2	23	0	30	0	4	0	1	0	52.5	0.293457
522	2010	72		1	1977	22	2	43	39742	0	0	0	0	0	0	27.8	0.224757
523	2010	72		1	2001	23	2	14	1300	0	0	0	3	1	1	50.4	0.0714144
524	2010	72		1	1988	27	2	25	2802	0	0	0	0	0	0	41.3	0.264681
525	2010	72		1	2003	25	2	20	3300	300	0	4	0	1	1	32.9	0.165243
526	2010	72		1	2000	26	2	45	7500	350	200	6	2	1	1	53.3	0.20734
527	2010	72		1	2001	28	2	19	2981	36	36	4	4	1	0	38.9	0.228146
528	2010	72		1	2002	27	2	143	10000	500	500	5	12	1	1	41.3	0.264681
529	2010	72		1	2003	28	2	7	1000	0	0	0	0	1	0	38.9	0.228146
530	2010	72		1	2001	28	2	1100	300000	5000	3000	5	0	0	1	38.9	0.228146
531	2010	72		1	2005	28	2	3	400	0	0	0	0	0	0	38.9	0.228146
532	2010	72		1	2000	27	2	12	918	325	222	0	0	1	0	38.9	0.264681
533	2010	72		1	1998	27	2	15	4000	250	250	6	0	1	1	41.3	0.264681
534	2010	72		1	2004	29	2	13	2400	0	0	0	0	0	0	32.9	0.269199
535	2010	72		1	2000	28	2	6	680	0	0	0	0	0	0	38.9	0.228146
536	2010	72		1	2002	27	2	5	1000	0	0	0	0	1	0	41.3	0.264681
537	2010	72		1	2002	29	2	4	800	0	0	0	0	0	0	38.9	0.269199
538	2010	66	Jun.2014	0	2000	28	2	5	1100	0	0	0	0	0	0	38.9	0.269199
539	2010	72		1	2000	28	2	8	2000	0	0	0	0	0	0	38.9	0.228146
540	2010	72		1	2000	25	2	16	190	0	0	0	0	1	1	27.2	0.165243
541	2010	72		1	2004	23	2	7	1400	0	0	0	0	0	0	50.4	0.0714144
542	2010	72		1	1989	24	2	20	4000	75	75	1	0	0	0	52.8	0.263472
543	2010	72		1	2003	29	2	3	850	0	0	0	0	1	0	32.9	0.269199
544	2010	72		1	2000	29	2	15	2000	75	35	4	1	1	1	41.3	0.269199
545	2010	72		1	1999	27	2	6	500	0	0	0	0	0	1	41.3	0.264681
546	2010	72		1	1994	29	2	108	12794	0	0	0	0	1	0	53.3	0.269199
547	2010	72		1	2005	22	2	20	2000	0	0	0	0	0	0	27.8	0.224757
548	2010	72		1	1997	28	2	31	6000	0	0	0	0	0	0	38.9	0.228146
549	2010	72		1	2002	28	2	6	1400	0	0	0	0	0	0	38.9	0.228146
550	2010	72		1	2002	28	2	14	12800	0	0	0	0	0	0	38.9	0.228146
551	2010	68	Aug.2014	0	2000	28	2	100	12000	300	0	8	2	1	1	38.9	0.228146
552	2010	72		1	1999	28	2	7	320	0	0	0	0	0	0	38.9	0.228146
553	2010	60	Dec.2013	0	2001	30	2	6	820	0	0	0	0	0	0	52.5	0.293457
554	2010	72		1	1997	26	2	41	6900	373	373	3	2	1	1	38.9	0.20734
555	2010	72		1	2004	28	2	40	4500	20	0	2			0		0.228146
556	2010	72		1	1995	24	2	5	1200	0	0	0	0	0	0	52.8	0.263472
557	2010	72		1	2000	29	2	5	400	0	0	0	0	1	0	32.9	0.269199
558	2010	72		1	1998	29	2	5	730	0	0	0	0	0	0	32.9	0.269199
559	2010	72		1	2005	28	2				0				0		0.228146
560	2010	72		1	1996	26	3	145	5605	0	0	0	0	1	0	53.3	0.20734
561	2010	72		1	2000	23	3	22	2732	506	267	5	4	1	1	32.9	0.0714144
562	2010	72		1	1995	29	3	58	29702	240	240	4	0	1	1	32.9	0.269199
563	2010	72		1	1999	29	3	38	15095	0	0	0	0	0	0	53.3	0.269199
564	2010	72		1	1996	29	3	15	2100	0	0	0	0	0	1	32.9	0.269199
565	2010	72		1	1999	27	3	15	5000	500	500	0	2	0	1	41.3	0.264681
566	2010	72		1	1999	27	3	87	84700	1900	1900	4	1	1	1	41.3	0.264681
567	2010	72		1	2005	26	3	52	7846	0	0	0	0	1	0	53.3	0.20734
568	2010	72		1	1987	13	3	58	10965	0	0	0	0	0	0	33.6	0.125878
569	2010	72		1	2001	26	3	131	32845	1195	1135	5	3	0	1	53.3	0.20734
570	2010	72		1	2002	29	3	22	7600	500	200	6	0	0	0	32.9	0.269199
571	2010	72		1	2004	29	3	49	54530	500	200	8	1	1	1	32.9	0.269199
572	2010	72		1	1989	26	3	666	69134	55	55	11	8	0	0	53.3	0.20734
573	2010	72		1	1992	24	3	35	5500	500	500	6	0	1	1	27.2	0.263472
574	2010	72		1	1990	28	3	25	3485	224	100	6	1	1	1	38.9	0.228146
575	2010	60	Dec.2013	0	1989	29	3	53	41000	449	449	4	1	1	1	32.9	0.269199
576	2010	72		1	2001	26	3	124	38638	3276	1737	31	37	0	1	53.3	0.20734
577	2010	72		1	1968	28	3	115	47544	0	0	0	0	0	0	38.9	0.228146
578	2010	72		1	1993	26	3	421	228053	9123	8849	50	19	0	1	53.3	0.20734
579	2010	72		1	1977	29	3	280	56507	0	0	0	0	1	0	32.9	0.269199
580	2010	72		1	1996	26	3	90	10000	210	10	6	0	1	0	53.3	0.20734
581	2010	72		1	1999	27	3	60	5000	150	0	2	0	0	1	41.3	0.264681
582	2010	72		1	1994	24	3	540	41000	1000	1000	19	1	1	1	52.8	0.263472
583	2010	72		1	2001	29	3	2	200	0	0	0	0	0	0	32.9	0.269199
584	2010	72		1	2004	10	3	41	19000	100	100	4	4	1	1	45.6	0.0578887
585	2010	72		1	2005	29	3	13	1800	100	100	3	0	1	0	32.9	0.269199
586	2010	72		1	1998	22	3	40	11300	411	321	5	8	1	1	27.8	0.224757
587	2010	72		1	2000	11	3	5	8000	30	0	1	0	0	0	67.6	-0.0184978
588	2010	66	Jun.2014	0	2003	25	3				0				0
1	2011	72		1	1992	29	1	63	2070	22	22	8	2	0	1	33.4	0.104293
2	2011	72		1	2000	26	1	10	1403	200	100	6	0	1	1	52.6	0.000881707
3	2011	72		1	1998	22	1	0	0	100	100	0	0	0	0	52.7	0.0914851
4	2011	72		1	1998	29	1	8	1200		0	0	0	0	0	33.4	0.104293
5	2011	72		1	2002	33	1	10	2200	120	120	0	0	0	0	52.7	0.128226
6	2011	72		1	1998	22	1	38	10000	75	75	3	0	0	0	27.7	0.0914851
7	2011	72		1	1999	33	1	8	2993	273	273	5	0	0	1	52.7	0.128226
8	2011	72		1	1980	30	1	21	1650		0	0	0	0	0	54.4	0.168349
9	2011	72		1	1996	29	1	2	390		0	0	0	0	0	33.4	0.104293
10	2011	72		1	2005	25	1	39	7113	150	150	2	0	1	1	28.6	0.103983
11	2011	72		1	1987	22	1	11	3948		0	0	1	0	0	27.7	0.0914851
12	2011	72		1	1968	29	1	100	36598	950	400	11	0	0	1	33.4	0.104293
13	2011	72		1	2001	26	1	9	7000	1000	1000	5	0	0	1	52.6	0.000881707
14	2011	72		1	2000	33	1	69	16944	2000	1300	18	11	1	1	52.7	0.128226
15	2011	72		1	2000	26	1	15	2515	520	290	13	1	1	1	52.6	0.000881707
16	2011	72		1	2000	26	1	20	3400	280	280	13	0	1	1	52.6	0.000881707
17	2011	72		1	1996	26	1	200	124316	3300	3000	37	5	1	1	52.6	0.000881707
18	2011	72		1	2000	29	1	118	37000	2950	2950	23	0	1	1	33.4	0.104293
19	2011	72		1	1996	33	1	28	11193		0	0	0	0	1	52.7	0.128226
20	2011	72		1	2002	29	1	28	6000	350	350	12	5	1	1	33.4	0.104293
21	2011	72		1	1999	29	1	23	2800	300	300	3	0	1	1	33.4	0.104293
22	2011	50	Feb.2013	0	1988	29	1	3	500		0	0	0	0	1	33.4	0.104293
23	2011	72		1	1992	33	1	9	100		0	0	0	0	0	52.7	0.128226
24	2011	72		1	1993	29	1	7	1000		0	0	0	1	0	33.4	0.104293
25	2011	72		1	1993	25	1	22	2750		0	0	0	0	0	28.6	0.103983
26	2011	72		1	1988	10	1	37	4550		0	0	0	0	0	44.9	0.107107
27	2011	72		1	1999	26	1	11	3987	230	230	2	0	1	1	52.6	0.000881707
28	2011	36	Dec.2011	0	1999	28	1				0				0
29	2011	32	Aug.2011	0	2002	29	1				0				0
30	2011	72		1	2000	33	1	3	350		0	0	0	0	0	52.7	0.128226
31	2011	72		1	1970	22	1	63	24767		0	0	0	0	1	27.7	0.0914851
32	2011	72		1	1999	13	1	62	7053		0	0	0	0	0	33.7	0.157025
33	2011	72		1	2000	16	1	13	500		0	0	0	0	0	46.5	0.0652652
34	2011	72		1	1990	27	1				0				0
35	2011	72		1	2000	31	1	147	37400	5200	5200	120	0	1	1	68.1	0.0546475
36	2011	72		1	2003	27	1	6	1761		0	0	0	1	1	39.3	0.082658
37	2011	72		1	1994	26	1	38	11049	300	300	8	0	1	0	52.6	0.000881707
38	2011	72		1	1990	20	1	45	11404		0	0	0	0	0	52.5	0.322137
39	2011	72		1	1997	27	1	5	350	20	20	3	1	0	0	39.3	0.082658
40	2011	72		1	2000	29	1	17	8877	70	70	2	0	1	1	33.4	0.104293
41	2011	72		1	2000	25	1	10	2660		0	0	0	0	0	28.6	0.103983
42	2011	72		1	2004	29	1	25	3147	1505	867	9	0	1	0	33.4	0.104293
43	2011	72		1	1999	24	1	30	9611		0	0	0	0	0	55.8	0.215075
44	2011	72		1	2000	29	1	10	1875	700	700	2	3	0	1	33.4	0.104293
45	2011	72		1	1999	25	1		1078		0				0	28.6	0.103983
46	2011	72		1	1999	26	1	80	56511	270	170	26	0	1	1	52.6	0.000881707
47	2011	72		1	2001	20	1				0				0		0.322137
48	2011	72		1	2000	20	1	19	3462	903	73	4	11	0	0	52.5	0.322137
49	2011	72		1	1973	20	1	106	80121	246	246	8	0	1	1	52.5	0.322137
50	2011	72		1	1999	27	1	8	1355	300	190	4	2	1	0	39.3	0.082658
51	2011	72		1	2002	29	1	20	1195	400	50	9	4	1	1	33.4	0.104293
52	2011	34	Oct.2011	0	2004	33	1				0				0
53	2011	59	Nov.2013	0	1999	33	1				0				0
54	2011	72		1	2003	27	1	17	4000		0	0	0	0	1	39.3	0.082658
55	2011	72		1	1997	33	1	3	215	100	100	1	2	1	1	52.7	0.128226
56	2011	41	May.2012	0	2005	26	1				0				0
57	2011	72		1	2003	21	1	6	1966	88	88	4	0	1	0	40.8	0.0305307
58	2011	72		1	1997	26	1	19	5829	200	200	3	0	0	1	52.6	0.000881707
59	2011	72		1	2001	28	1	10	1435	1038	284	5	0	1	0	36.2	0.0214897
60	2011	72		1	1995	33	1	83	13658	1000	1000	5	0	1	1	52.7	0.128226
61	2011	72		1	2005	27	1	10	1722		0	4	0	1	1	39.3	0.082658
62	2011	72		1	1978	17	1	29	6000		0	0	0	0	0	40.8	0.0547855
63	2011	72		1	1991	24	1	6	1500		0	0	0	0	0	55.8	0.215075
64	2011	72		1	1976	17	1	32	35383	106	106	3	0	0	0	40.8	0.0547855
65	2011	72		1	2005	22	1	2	350		0	0	0	0	1	27.7	0.0914851
66	2011	44	Aug.2012	0	2003	20	1	3	100	20	20	1	0	0	0	52.5	0.322137
67	2011	72		1	1990	27	1	4	1100		0	0	0	1	0	39.3	0.082658
68	2011	72		1	2000	26	1	2	100	100	100	2	0	0	0	52.6	0.000881707
69	2011	72		1	1999	10	1	5	1224	206	50	3	0	1	1	44.9	0.107107
70	2011	72		1	1992	20	1	267	22765	6018	3470	56	52	1	1	52.5	0.322137
71	2011	72		1	2000	20	1	25	2163	1083	83	17	35	1	1	52.5	0.322137
72	2011	72		1	2005	21	1	5	66	116	116	4	0	1	0	40.8	0.0305307
73	2011	72		1	2000	33	1	9	1026	250	150	4	0	1	0	52.7	0.128226
74	2011	72		1	2003	27	1	5	1200		0	0	0	0	0	39.3	0.082658
75	2011	72		1	2002	22	1	17	4600	390	370	5	3	1	1	27.7	0.0914851
76	2011	72		1	1995	33	1	17	5600		0	0	0	1	0	52.6	0.128226
77	2011	18	Jun.2010	0	1988	25	1				0				0
78	2011	72		1	2000	29	1	72	8899	1072	626	15	1	1	1	52.7	0.104293
79	2011	72		1	2003	29	1	26	2400	685	685	4	3	1	0	33.4	0.104293
80	2011	72		1	2005	28	1	23	1039	1262	1262	8	6	1	1	36.2	0.0214897
81	2011	72		1	2000	27	1	5	700		0	0	0	1	0	33.4	0.082658
82	2011	72		1	1998	26	1	113	36900	2400	2400	16	6	1	1	52.6	0.000881707
83	2011	72		1	1994	22	1	4	265		0	0	0	1	0	27.7	0.0914851
84	2011	72		1	1992	29	1	43	11681	600	600	11	0	1	1	33.4	0.104293
85	2011	72		1	1992	30	1	8	1520		0	0	0	0	0	28.6	0.168349
86	2011	72		1	1994	33	1	8	2075		0	0	0	0	0	52.7	0.128226
87	2011	72		1	2003	25	1	6	10100		0	0	0	0	0	28.6	0.103983
88	2011	72		1	2002	25	1	4	600		0	0	0	0	0	28.6	0.103983
89	2011	72		1	1998	26	1	3	500		0	0	0	0	0	52.6	0.000881707
90	2011	72		1	2003	10	1	12	1907	423	73	4	0	1	0	44.9	0.107107
91	2011	72		1	2004	10	1	27	32716	667	500	10	0	1	1	44.9	0.107107
92	2011	72		1	2004	29	1	24	4675	480	0	10	1	1	0	33.4	0.104293
93	2011	72		1	1989	22	1	5	74		0	0	0	0	0	27.7	0.0914851
94	2011	72		1	2005	29	1	18	10744	150	150	6	0	1	1	33.4	0.104293
95	2011	72		1	2003	31	1	110	11700	1595	1595	21	0	1	0	68.1	0.0546475
96	2011	72		1	1999	26	1	11	1000	50	50	2	0	1	1	52.6	0.000881707
97	2011	72		1	2000	21	1	70	8000	177	177	56	0	1	1	40.8	0.0305307
98	2011	46	Oct.2012	0	2004	29	1	6	5172	53	53	1	0	0	0	33.4	0.104293
99	2011	72		1	2002	29	1	27	5010		0	0	0	0	0	28.6	0.104293
100	2011	72		1	1999	33	1	9	1800	100	100	5	1	1	0	52.7	0.128226
101	2011	72		1	2004	27	1	26	2139	870	616	18	0	1	0	39.3	0.082658
102	2011	72		1	2000	29	1	62	6310	413	0	10	0	1	1	33.4	0.104293
103	2011	72		1	2001	26	1	7	1258	216	216	5	0	1	0	52.6	0.000881707
104	2011	72		1	2004	28	1	17	10800	756	756	5	4	1	1	36.2	0.0214897
105	2011	72		1	2000	29	1	29	3400	800	500	10	0	1	0	33.4	0.104293
106	2011	72		1	1999	33	1	30	11119	646	646	6	0	1	1	52.7	0.128226
107	2011	72		1	1995	29	1	6	2100		0	0	0	1	0	33.4	0.104293
108	2011	72		1	2004	14	1	278	15000		0	0	0	0	0	43	-0.00806441
109	2011	72		1	1997	29	1	6	500		0	0	0	0	0	33.4	0.104293
110	2011	72		1	2005	23	1	12	740		0	0	0	0	0	54.4	0.168349
111	2011	72		1	1999	26	1	334	301486	24571	24020	230	0	0	1	52.6	0.000881707
112	2011	72		1	2000	26	1	20	6268	457	457	4	0	0	1	52.6	0.000881707
113	2011	72		1	2000	29	1	27	2994	150	150	5	0	1	0	33.4	0.104293
114	2011	72		1	2000	26	1	8	1148	250	50	4	26	1	1	52.6	0.000881707
115	2011	72		1	2005	29	1	6	2327		0	0	0	1	0	33.4	0.104293
116	2011	46	Oct.2012	0	1999	26	1	6	427	120	120	5	0	0	0	52.6	0.000881707
117	2011	72		1	2001	29	1	5	350		0	0	0	0	0	33.4	0.104293
118	2011	72		1	1997	26	1	27	5748	770	770	16	4	1	1	39.3	0.000881707
119	2011	72		1	2004	26	1	13	881	84	84	4	0	1	0	52.6	0.000881707
120	2011	72		1	2003	27	1	16	2300	592	192	4	2	1	1	39.3	0.082658
121	2011	72		1	1998	26	1	150	21600	1500	900	74	3	1	1	52.6	0.000881707
122	2011	72		1	2002	25	1	10	1560		0	0	0	1	0	28.6	0.103983
123	2011	57	Sep.2013	0	2005	26	1	9	500	291	51	5	1	0	0	52.6	0.000881707
124	2011	72		1	2005	33	1	11	2000		0	0	0	0	0	52.7	0.128226
125	2011	72		1	2002	26	1	4	928	36	36	2	0	1	0	52.6	0.000881707
126	2011	72		1	1953	22	1	290	82000	1800	1800	8	0	0	1	27.7	0.0914851
127	2011	72		1	2000	27	1	40	3754		0	19	2	1	1	39.3	0.082658
128	2011	72		1	2000	20	1				0				0		0.322137
129	2011	62	Feb.2014	1	2003	18	1	23	4500		0	0	0	0	0	20.7	-0.0378836
130	2011	72		1	2000	26	1	29	2908	449	449	11	0	1	1	36.2	0.000881707
131	2011	51	Mar.2013	0	2002	26	1				0				0
132	2011	72		1	2001	28	1	150	240240	1811	1000	11	1	1	1	36.2	0.0214897
133	2011	72		1	2000	22	1	5	759		0	0	0	0	0	27.7	0.0914851
134	2011	72		1	2004	10	1	23	3000		0	0	0	0	0	44.9	0.107107
135	2011	72		1	2001	29	1	11	4500	1200	200	8	0	1	1	33.4	0.104293
136	2011	72		1	1999	20	1	56	8327	484	484	10	0	1	1	52.5	0.322137
137	2011	65	May.2014	0	2004	29	1	4	500	72	72	2	0	0	0	33.4	0.104293
138	2011	72		1	1999	26	1	61	11162	865	213	13	3	1	1	52.6	0.000881707
139	2011	72		1	2005	29	1	11	2000		0	0	0	0	1	28.6	0.104293
140	2011	72		1	1999	26	1	34	3200	500	200	9	0	1	1	52.6	0.000881707
141	2011	72		1	1999	29	1	48	16842	430	430	5	0	1	1	33.4	0.104293
142	2011	38	Feb.2012	0	2000	20	1	3	550	100	100	1	0	0	0	52.5	0.322137
143	2011	72		1	1999	21	1	37	13377	568	468	6	0	1	1	40.8	0.0305307
144	2011	72		1	1999	33	1	9	1000	200	10	5	0	0	0	52.7	0.128226
145	2011	72		1	2000	30	1	33	7680		0	5	0	1	0	54.4	0.168349
146	2011	72		1	2002	29	1	11	900	767	145	8	3	1	1	33.4	0.104293
147	2011	40	Apr.2012	0	2000	17	1				0				0
148	2011	72		1	1993	33	1	5	600		0	0	0	0	0	52.7	0.128226
149	2011	72		1	1997	33	1	14	7800		0	0	0	0	1	52.7	0.128226
150	2011	72		1	1984	22	1	25	7027		0	0	1	0	0	27.7	0.0914851
151	2011	72		1	2001	33	1	35	11187	1005	1005	27	0	1	0	52.7	0.128226
152	2011	72		1	2002	33	1	16	1739	1600	900	7	0	1	1	52.5	0.128226
153	2011	72		1	2002	33	1	5	577	89	89	2	0	1	0	52.7	0.128226
154	2011	72		1	2003	33	1	6	1100		0	0	0	0	0	28.6	0.128226
155	2011	72		1	1999	29	1	22	3277	300	300	5	0	0	1	33.4	0.104293
156	2011	72		1	1995	33	1	23	3100		0	3	0	0	0	52.7	0.128226
157	2011	27	Mar.2011	0	2000	33	1				0				0
158	2011	72		1	2003	27	1	36	12000	1300	1000	16	1	1	1	39.3	0.082658
159	2011	72		1	2004	33	1	22	16971	657	657	11	0	0	0	52.7	0.128226
160	2011	72		1	2000	33	1	19	14000		0	0	0	0	0	52.7	0.128226
161	2011	51	Mar.2013	0	2000	33	1				0				0
162	2011	72		1	1999	29	1	74	12251	650	650	23	0	1	1	33.4	0.104293
163	2011	72		1	2001	33	1	7	1846	180	180	3	0	1	1	52.7	0.128226
164	2011	72		1	2000	33	1	48	10270	600	600	12	1	1	1	52.7	0.128226
165	2011	72		1	1985	33	1	29	5500	30	30	3	2	0	1	52.7	0.128226
166	2011	61	Jan.2014	0	2005	33	1	17	2000	400	200	5	0	0	0	52.7	0.128226
167	2011	72		1	2002	33	1	7	1000	150	150	6	0	1	1	52.7	0.128226
168	2011	72		1	1999	33	1	5	6178	104	104	2	0	1	0	52.7	0.128226
169	2011	72		1	2003	33	1	2	125		0	0	0	0	0	52.7	0.128226
170	2011	72		1	2005	29	1	9	948	130	130	4	1	1	0	33.4	0.104293
171	2011	72		1	2000	29	1	14	5000	590	430	5	8	1	1	33.4	0.104293
172	2011	72		1	2002	27	1				0				0		0.082658
173	2011	72		1	2000	20	1	9	969	865	0	7	0	0	0	52.5	0.322137
174	2011	72		1	2004	27	1	8	692	250	250	7	0	1	0	39.3	0.082658
175	2011	72		1	2000	30	1	130	50400	2000	1950	12	5	1	1	54.4	0.168349
176	2011	72		1	1998	26	1	3	400		0	0	0	0	0	52.6	0.000881707
177	2011	72		1	2000	33	1	17	2353		0	6	0	1	1	52.7	0.128226
178	2011	72		1	2001	29	1	11	1000	298	213	3	1	1	0	33.4	0.104293
179	2011	72		1	1995	29	1	139	28911	1738	1738	42	0	1	1	33.4	0.104293
180	2011	72		1	1999	33	1	83	8553		0	0	0	1	1	40.8	0.128226
181	2011	72		1	1998	27	1	80	18700	1246	1246	14	1	0	1	39.3	0.082658
182	2011	72		1	1999	33	1	50	8600	230	230	4	1	1	0	52.7	0.128226
183	2011	72		1	1998	29	1	8	3600		0	0	0	0	0	33.4	0.104293
184	2011	72		1	2000	21	1	20	1705	1000	600	6	0	1	1	52.5	0.0305307
185	2011	72		1	1999	26	1				0				0		0.000881707
186	2011	72		1	1986	28	1	153	800000	1500	1500	1	0	1	1	36.2	0.0214897
187	2011	72		1	2005	33	1	20	1534	1945	200	12	0	1	0	52.7	0.128226
188	2011	72		1	1996	25	1	27	8200	150	150	3	0	1	0	28.6	0.103983
189	2011	72		1	2002	19	1	34	14167	483	304	6	0	1	0	65	0.305319
190	2011	72		1	1968	21	1				0				0		0.0305307
191	2011	72		1	2000	21	1	19	1062	1406	705	15	9	1	1	40.8	0.0305307
192	2011	72		1	2001	29	1	11	2180	150	150	5	0	1	0	33.4	0.104293
193	2011	72		1	2001	29	1	8	1000	200	200	5	0	0	1	33.4	0.104293
194	2011	72		1	2003	29	1	21	9000		0	0	0	0	1	33.4	0.104293
195	2011	72		1	2005	33	1	8	931	109	109	0	0	1	0	52.7	0.128226
196	2011	72		1	2002	20	1	16	4813	100	100	6	0	1	1	52.7	0.322137
197	2011	72		1	2002	17	1	60	3259		0	0	0	0	0	40.8	0.0547855
198	2011	72		1	1997	21	1	8	529	348	242	7	2	1	1	40.8	0.0305307
199	2011	72		1	1985	29	1	8	2600		0	0	0	0	0	33.4	0.104293
200	2011	72		1	2001	29	1	6	1000		0	0	0	0	0	33.4	0.104293
201	2011	72		1	2002	25	1	13	10000		0	0	0	0	1	28.6	0.103983
202	2011	72		1	1998	28	1	13	1004	100	30	3	0	1	0	36.2	0.0214897
203	2011	72		1	1999	26	1	16	1868	188	188	3	0	0	1	52.6	0.000881707
204	2011	72		1	2003	20	1	5	1161	350	200	4	0	0	1	52.5	0.322137
205	2011	72		1	1998	23	1	18	2600	368	172	4	0	1	1	50.8	-0.0308257
206	2011	72		1	2000	26	1	27	4813	586	586	17	0	1	1	52.6	0.000881707
207	2011	72		1	2000	10	1	163	19800	50	50	0	0	1	0	44.9	0.107107
208	2011	72		1	1996	27	1	235	37108	4903	4846	150	0	1	1	39.3	0.082658
209	2011	72		1	1998	28	1	14	1608	710	710	7	0	1	0	33.4	0.0214897
210	2011	55	Jul.2013	1	2005	26	1	35	2248		0	0	0	0	0	52.6	0.000881707
211	2011	72		1	2005	26	1	67	20054	800	400	12	2	1	1	52.6	0.000881707
212	2011	72		1	2002	26	1	11	838	600	600	7	5	1	0	52.6	0.000881707
213	2011	72		1	2000	25	1	9	1800		0	0	0	0	0	28.6	0.103983
214	2011	72		1	2004	29	1	122	52000		0	0	0	0	0	33.4	0.104293
215	2011	72		1	1998	26	1	68	10099	593	593	9	3	1	1	52.6	0.000881707
216	2011	48	Dec.2012	0	1998	29	1	8	800	80	80	2	0	0	1	33.4	0.104293
217	2011	72		1	1999	27	1	4	300	50	50	2	0	0	0	39.3	0.082658
218	2011	36	Dec.2011	0	2000	27	1				0				0
219	2011	72		1	2004	27	1	6	522	252	77	5	0	1	0	39.3	0.082658
220	2011	72		1	2001	20	1	103	40731	1970	1240	16	8	0	1	40.8	0.322137
221	2011	72		1	2002	27	1				0				0		0.082658
222	2011	72		1	2004	26	1	20	1700	366	256	7	5	1	0	52.6	0.000881707
223	2011	72		1	1997	21	1				0				0		0.0305307
224	2011	72		1	1997	29	1	10	1100		0	0	0	0	0	33.4	0.104293
225	2011	72		0	2001	26	1				0				0
226	2011	72		1	2001	26	1	3	232	67	17	2	0	0	0	52.6	0.000881707
227	2011	72		1	1994	20	1	17	3800	400	400	4	0	0	1	52.5	0.322137
228	2011	72		1	1999	26	1	90	17750	1026	1026	35	0	1	0	52.6	0.000881707
229	2011	72		1	2000	26	1	62	8573	750	750	25	2	1	1	52.6	0.000881707
230	2011	42	Jun.2012	0	2000	26	1	1	100		0	0	0	0	0	52.6	0.000881707
231	2011	72		1	2004	27	1	7	1784	200	200	1	0	1	0	33.4	0.082658
232	2011	72		1	2002	29	1	12	4011		0	0	0	1	1	33.4	0.104293
233	2011	72		1	1980	33	1	15	1832		0	0	0	0	0	52.7	0.128226
234	2011	72		1	1957	17	1	297	246832		0	0	0	0	0	40.8	0.0547855
235	2011	72		1	1994	25	1	13	1120	40	40	1	0	0	1	28.6	0.103983
[truncated: 2,117 more rows]
