# Supplementary material for: Longitudinal small and medium enterprise (SME) data on survival, research and development (R&D) investment, and patent applications in Korea's innovation clusters from 2008 to 2014
Source: Data Brief. 2019 May 22;25:103967. doi: 10.1016/j.dib.2019.103967 (PMC6557752; doi:10.1016/j.dib.2019.103967)
Supplement: Supplementary file 4 — Multimedia component 4 [file mmc4.zip › DiB_coxreg.sps]

* Encoding: UTF-8.
TIME PROGRAM.
* time goes - monthly progress, annual covariates - demands calibration divided by 12.
compute year = TRUNC(T_ /12) + 1.
* replace missing values with nearest value to avoid coxreg error.
Do if (year=1).
compute RnDP = ResearchPersonnel08.
if missing(RnDP) RnDP = ResearchPersonnel09.
if missing(RnDP) RnDP = ResearchPersonnel10.
if missing(RnDP) RnDP = ResearchPersonnel11.
if missing(RnDP) RnDP = ResearchPersonnel12.
if missing(RnDP) RnDP = ResearchPersonnel13.
if missing(RnDP) RnDP = ResearchPersonnel14.
End IF.
Do if (year=2).
compute RnDP = ResearchPersonnel09.
if missing(RnDP) RnDP = ResearchPersonnel08.
if missing(RnDP) RnDP = ResearchPersonnel10.
if missing(RnDP) RnDP = ResearchPersonnel11.
if missing(RnDP) RnDP = ResearchPersonnel12.
if missing(RnDP) RnDP = ResearchPersonnel13.
if missing(RnDP) RnDP = ResearchPersonnel14.
end if.
Do if (year=3).
compute RnDP = ResearchPersonnel10.
if missing(RnDP) RnDP = ResearchPersonnel09.
if missing(RnDP) RnDP = ResearchPersonnel08.
if missing(RnDP) RnDP = ResearchPersonnel11.
if missing(RnDP) RnDP = ResearchPersonnel12.
if missing(RnDP) RnDP = ResearchPersonnel13.
if missing(RnDP) RnDP = ResearchPersonnel14.
END IF.
Do if (year=4).
compute RnDP = ResearchPersonnel11.
if missing(RnDP) RnDP = ResearchPersonnel10.
if missing(RnDP) RnDP = ResearchPersonnel09.
if missing(RnDP) RnDP = ResearchPersonnel08.
if missing(RnDP) RnDP = ResearchPersonnel12.
if missing(RnDP) RnDP = ResearchPersonnel13.
if missing(RnDP) RnDP = ResearchPersonnel14.
END IF.
Do if (year=5).
compute RnDP = ResearchPersonnel12.
if missing(RnDP) RnDP = ResearchPersonnel11.
if missing(RnDP) RnDP = ResearchPersonnel10.
if missing(RnDP) RnDP = ResearchPersonnel09.
if missing(RnDP) RnDP = ResearchPersonnel08.
if missing(RnDP) RnDP = ResearchPersonnel14.
if missing(RnDP) RnDP = ResearchPersonnel13.
END IF.
Do if (year=6).
compute RnDP = ResearchPersonnel13.
if missing(RnDP) RnDP= ResearchPersonnel12.
if missing(RnDP) RnDP = ResearchPersonnel14.
if missing(RnDP) RnDP = ResearchPersonnel11.
if missing(RnDP) RnDP = ResearchPersonnel10.
if missing(RnDP) RnDP = ResearchPersonnel09.
if missing(RnDP) RnDP = ResearchPersonnel08.
END IF.
Do if (year=7).
compute RnDP = ResearchPersonnel14.
if missing(RnDP) RnDP= ResearchPersonnel13.
if missing(RnDP) RnDP= ResearchPersonnel12.
if missing(RnDP) RnDP = ResearchPersonnel11.
if missing(RnDP) RnDP = ResearchPersonnel10.
if missing(RnDP) RnDP = ResearchPersonnel09.
if missing(RnDP) RnDP = ResearchPersonnel08.
END IF.

* calculate size as log scale of No.employee.
compute Ln_size0 = ln(Num_Employee08+1).
compute Ln_size1 = ln(Num_Employee09+1).
compute Ln_size2 = ln(Num_Employee10+1).
compute Ln_size3 = ln(Num_Employee11+1).
compute Ln_size4 = ln(Num_Employee12+1).
compute Ln_size5 = ln(Num_Employee13+1).
compute Ln_size6 = ln(Num_Employee14+1).

Do if (year=1).
compute size = Ln_size0.
if missing(size) size = Ln_size1.
if missing(size) size = Ln_size2.
if missing(size) size = Ln_size3.
if missing(size) size = Ln_size4.
if missing(size) size = Ln_size5.
if missing(size) size = Ln_size6.
End IF.
Do if (year=2).
compute size = Ln_size1.
if missing(size) size = Ln_size0.
if missing(size) size = Ln_size2.
if missing(size) size = Ln_size3.
if missing(size) size = Ln_size4.
if missing(size) size = Ln_size5.
if missing(size) size = Ln_size6.
end if.
Do if (year=3).
compute size = Ln_size2.
if missing(size) size = Ln_size1.
if missing(size) size = Ln_size0.
if missing(size) size = Ln_size3.
if missing(size) size = Ln_size4.
if missing(size) size = Ln_size5.
if missing(size) size = Ln_size6.
END IF.
Do if (year=4).
compute size = Ln_size3.
if missing(size) size = Ln_size2.
if missing(size) size = Ln_size1.
if missing(size) size = Ln_size0.
if missing(size) size = Ln_size4.
if missing(size) size = Ln_size5.
if missing(size) size = Ln_size6.
END IF.
Do if (year=5).
compute size = Ln_size4.
if missing(size) size = Ln_size3.
if missing(size) size = Ln_size2.
if missing(size) size = Ln_size1.
if missing(size) size = Ln_size0.
if missing(size) size = Ln_size5.
END IF.
Do if (year=6).
compute size = Ln_size5.
if missing(size) size = Ln_size4.
if missing(size) size = Ln_size6.
if missing(size) size = Ln_size3.
if missing(size) size = Ln_size2.
if missing(size) size = Ln_size1.
if missing(size) size = Ln_size0.
END IF.

Do if (year=7).
compute size = Ln_size6.
if missing(size) size = Ln_size5.
if missing(size) size = Ln_size4.
if missing(size) size = Ln_size3.
if missing(size) size = Ln_size2.
if missing(size) size = Ln_size1.
if missing(size) size = Ln_size0.
END IF.

Do if (year=1).
compute CR = CR08.
if missing(CR) CR = CR09.
if missing(CR) CR = CR10.
if missing(CR) CR = CR11.
if missing(CR) CR = CR12.
if missing(CR) CR = CR13.
if missing(CR) CR = CR14.
End IF.
Do if (year=2).
compute CR = CR09.
if missing(CR) CR = CR08.
if missing(CR) CR = CR10.
if missing(CR) CR = CR11.
if missing(CR) CR = CR12.
if missing(CR) CR = CR13.
if missing(CR) CR = CR14.
end if.
Do if (year=3).
compute CR = CR10.
if missing(CR) CR = CR09.
if missing(CR) CR = CR08.
if missing(CR) CR = CR11.
if missing(CR) CR = CR12.
if missing(CR) CR = CR13.
if missing(CR) CR = CR14.
END IF.
Do if (year=4).
compute CR = CR11.
if missing(CR) CR = CR10.
if missing(CR) CR = CR09.
if missing(CR) CR = CR08.
if missing(CR) CR = CR12.
if missing(CR) CR = CR13.
END IF.
Do if (year=5).
compute CR = CR12.
if missing(CR) CR = CR11.
if missing(CR) CR = CR10.
if missing(CR) CR = CR13.
if missing(CR) CR = CR09.
if missing(CR) CR = CR08.
if missing(CR) CR = CR14.
END IF.
Do if (year=6).
compute CR = CR13.
if missing(CR) CR = CR12.
if missing(CR) CR = CR14.
if missing(CR) CR = CR11.
if missing(CR) CR = CR10.
if missing(CR) CR = CR09.
if missing(CR) CR = CR08.
END IF.
Do if (year=7).
compute CR = CR14.
if missing(CR) CR = CR13.
if missing(CR) CR = CR12.
if missing(CR) CR = CR11.
if missing(CR) CR = CR10.
if missing(CR) CR = CR09.
if missing(CR) CR = CR08.
END IF.

*compute age .
compute agev = 2007 - Founding_year + year.
*Regions transformed into Reg_index and being used as a binary control factor .
compute Reg_index = Region.
if (Region LT 1) Reg_index = 0.
* backward elimination coxregression method BSTEP.
coxreg Month_time
/status = Event(0)
/missing = exclude
/CONTRAST (Reg_index)=Indicator(1) 
/method=BSTEP(LR) size agev RnDP CR
 /criteria=PIN(.20) POUT(.25) ITERATE(30).
