# Supplementary material for: Longitudinal small and medium enterprise (SME) data on survival, research and development (R&D) investment, and patent applications in Korea's innovation clusters from 2008 to 2014
Source: Data Brief. 2019 May 22;25:103967. doi: 10.1016/j.dib.2019.103967 (PMC6557752; doi:10.1016/j.dib.2019.103967)
Supplement: Supplementary file 5 — Multimedia component 5 [file mmc5.csv]

				Industry Growth								Industry Concentration		(CR3)
KSIC	Industry Code Explained	Year								Year
KSIC	Industry Code Explained	2008	2009	2010	2011	2012	2013	2014		2008	2009	2010	2011	2012	2013	2014
10	Food	0.162823736	0.116525553	0.057888745	0.107106951	0.060604116	0.028296222	0.025983055		45.9	45.4	45.6	44.9	41.1	41.9	47.2
11	Beverage	0.072543456	-0.018644047	-0.018497753	0.118369131	0.096058284	0.034681525	0.055493061		64.4	64.9	67.6	69.7	65.2	66.7	54.9
12	Tabaco	0.123401945	-0.00241586	-0.048100462	-0.026586288	0.127413807	-0.054596487	0.093795691		99.8	99.9	99.9	99.9	100	100	99.8
13	Textile	0.061584904	0.031430962	0.125878194	0.157024791	-0.081749484	-0.003406003	-0.007673031		34.7	34.2	33.6	33.7	32.8	33.7	34.1
14	Apparel	0.079311862	0.10459328	0.143489018	-0.008064414	-0.024727422	-0.011175063	-0.005680398		46.5	44.7	41.5	43	40.4	43.8	46.5
15	Leather, Bags, and Shoes etc.	0.129991434	-0.00365912	0.148449682	0.068878598	0.035150717	0.047759187	0.018758372		36.9	35.9	42.3	39.8	37..6	37.2	36.7
16	Wood & Lumber	0.067046228	-0.002870947	0.02710613	0.065265234	-0.015673534	0.001469928	0.144480359		45.6	44.7	45.6	46.5	45.2	44.5	41.8
17	Pulp and papers	0.194255327	-0.042318936	0.183301059	0.054785539	-0.000708999	0.030784125	-0.005629023		43.4	42.6	40.8	40.8	38.3	39	38.9
18	Printing and Publishing	0.128135731	0.022376785	0.097785511	-0.037883554	-0.040396535	-0.053416086	0.075858543		21.9	22	20.3	20.7	22	22.1	48.3
19	Coal and Petroleum	0.487178322	-0.218292414	0.215459584	0.305319184	0.075945758	-0.074798479	-0.054578181		58.7	57.1	58.7	65	63.5	61.6	60.9
20	Chemicals	0.255442008	-0.012398886	0.189475118	0.322137064	0.037618569	0.002351369	-0.039361918		54.1	52.9	53.1	52.5	50.2	49.3	48.7
21	Pharmaceutical	0.116229897	0.083647335	0.064829579	0.030530743	0.000291629	0.024456426	0.060644167		40.2	40.1	39.9	40.8	31.8	34.1	32
22	Rubber and Plastics	0.116953495	-0.035355631	0.224757091	0.091485076	0.067676986	0.049033718	0.043025359		31.5	29.9	27.8	27.7	26.4	27	26.1
23	Stone Glass Ceramic	0.155070984	0.117384745	0.07141443	-0.030825748	0.009498879	0.012590783	0.011890792		51.3	51.9	50.4	50.8	52.9	51.9	52.1
24	Primary Metal	0.268122616	-0.143628669	0.26347205	0.215074606	-0.085617193	-0.084949085	-0.03453662		55.2	52.2	52.8	55.8	52.9	51.6	52.3
25	Fabricated Metal	0.168575483	-0.019371768	0.165242516	0.1039831	0.025036647	-0.013568314	0.031725306		27.4	27.8	27.2	28.6	27.9	29.3	31.1
26	Electronics and Computers	0.112100238	0.199555919	0.207340437	0.000881707	-0.000642197	0.010017829	-0.046210636		51	52.9	53.3	52.6	58.1	57	57.4
27	Instruments: precision, medical, optical equipments	0.003198075	0.001361907	0.264680768	0.082657954	0.033317241	0.088520673	0.011517135		44.1	40.3	41.3	39.3	38.6	36.4	36.4
28	Electric Machinary	0.16671863	0.061244412	0.228145874	0.021489702	0.071131973	-0.037546852	0.044373372		39.5	38.6	38.9	36.2	38.5	38.2	36.8
29	Other mechanical equipment	0.163850891	-0.079918624	0.269199137	0.104293251	0.001930364	-0.024984693	0.028388896		33.7	33.5	32.9	33.4	33.8	33.3	33
30	Automobile Transport Equipments	0.005266029	-0.044531751	0.293456545	0.168348804	0.02582896	0.034447287	0.045954344		54.7	57	52.5	54.4	52.5	53.1	50.3
31	Other Transportation Equipment	0.379113182	0.125757792	-0.000799665	0.054647473	-0.124987344	-0.017707407	-0.010998323		70.8	71	75	68.1	68.8	72.1	71.9
32	Furnitures	0.013889919	0.088142197	0.073211097	0.104774134	-0.023817544	0.02996827	0.136957457		38.9	40.9	40.4	42	37.7	38.5	26.6
33	Misc. Manufact. Ind.	0.0606959	0.055848657	0.107691057	0.12822571	0.010572405	-0.018818736	0.079375693		51.3	50.7	49.6	52.7	52.2	51	52.3
